# Supplementary material for: Enantiocomplementary Gut Bacterial Enzymes Metabolize Dietary Polyphenols
Source: J Am Chem Soc. 2025 Feb 24;147(9):7231–44. doi: 10.1021/jacs.4c09892 (PMC11887054; doi:10.1021/jacs.4c09892)
Supplement: Supplementary file 2 — ja4c09892_si_002.xlsx [file ja4c09892_si_002.xlsx]

## Sheet: Supplementary Table 1
Strains	Plasmids	References
G. uro (vector)	pX68Kan2	Dong et al. 2022
G. uro (DadhABC-RS)	pXD80EN15-DadhA(cHis8)BC-DadRS-noAccs(ElA2)	This study
G. uro (DadhABC-RS-Accs)	pXD80ENSF7-DadhA(cHis8)BC-DadRS-Accs(ElA2)	This study
G. uro (ΔDadhC)	pXD80ENSF7.1-Dadh-ΔElen469(ElA2)	This study
G. uro (ΔDadhB)	pXD80ENSF7.2-Dadh-ΔElen470(ElA2)	This study
G. uro (ΔDadR)	pXD80ENSF7.3-Dadh-ΔElen0473(ElA2)	This study
G. uro (ΔDadS)	pXD80ENSF7.4-Dadh-ΔElen0474(ElA2)	This study
G. uro (ΔDadhD)	pXD80ENSF7.5-Dadh-ΔElen0475(ElA2)	This study
G. uro (ΔDadhE)	pXD80ENSF7.6-Dadh-ΔElen0476(ElA2)	This study
G. uro (ΔDadhF)	pXD80ENSF7.7-Dadh-ΔElen0477(ElA2)	This study
G. uro (ΔDadhG)	pXD80ENSF7.8-Dadh-ΔElen0478(ElA2)	This study
G. uro (ΔDadhH)	pXD80ENSF7.9-Dadh-ΔElen0481(ElA2)	This study
G. uro (ΔDadhI)	pXD80ENSF7.10-Dadh-ΔElen0482(ElA2)	This study
G. uro (DadhABC-RS-Accs(Cadh))	pXD80ENSF30-DadhABC(cHis8)RS-Accs(Cadh)(ElA2)	This study
G. uro (ΔGphcdh)	N/A	Bae et al. 2024
G. uro (ΔGphcdh, El Hcdh)	pXD80ENSF8-HcdhA(cHis8)BC-HcdR-Accs(ElA2)	This study
G. uro (Cadh)	pXD80EN3-Elen0507-Cadh-noAccs(ElA2)	This study
G. uro (Cber)	pXD80EN13-Elen0616-Cber(ElDSM2243)	This study
G. uro (Cadh-Accs)	pXD80ENSF3-Elen0507-Cadh-Accs(ElA2)	This study
G. uro (eCadh-Accs)	pXD80ENSF5-Elen0515-eCadh-Accs(ElA2)	This study
G. uro (El Vadh-Accs)	pXD80ENSF6-Elen0497-ElVadh-Accs(ElDSM2243)	This study
G. uro (Gs Vadh)	pXD80ENSF18-C1878_02750_GsVadh(Gs28C)	This study
G. uro (Pct3-El Vadh(cHis6)-Accs)	pXD80ENSF14-Pct3-ElVadh(cHis6)-Accs(ElDSM2243)	This study
G. uro (Pct3-Gs Vadh(nHis6))	pXD80ENSF24-Pct3-GsVadh(nHis6)(Gs28C)	This study
G. uro ((+)-Eddh-Accs)	pXD80ENSF2-Elen0501-(+)-Eddh-Accs(ElA2)	This study
G. uro (Pct3-(+)-Eddh(cHis6)-Accs)	pXD80ENSF10-Pct3-(+)-Eddh(cHis6)-Accs(ElA2)	This study
G. uro (Pct3-(–)-Eddh(nHis6))	pXD80ENSF25-Pct3-(–)-Eddh(nHis6)(G3C)	This study
G. uro ((–)-Eldh1-Accs)	pXD80ENSF4-Elen0511-(–)-Eldh1-Accs(ElA2)	This study
G. uro ((–)-Eldh2-Accs)	pXD80ENSF1-C1858_02810-(–)-Eldh2-Accs(ElA2)	This study
G. uro (Pct3-(–)-Eldh1(cHis6)-Accs)	pXD80ENSF12-Pct3-(–)-Eldh1(cHis6)-Accs(ElA2)	This study
G. uro (Pct3-(–)-Eldh2(cHis6)-Accs)	pXD80ENSF9-Pct3-(–)-Eldh2(cHis6)-Accs(ElA2)	This study
G. uro (Pct3-(+)-Eldh1(nHis6))	pXD80ENSF26-Pct3-(+)-Eldh1(nHis6)(GpDSM19378)	This study
G. uro (Pct3-(+)-Eldh2(nHis6))	pXD80ENSF27-Pct3-(+)-Eldh2(nHis6)(GpDSM19378)	This study
E. lenta DSM 2243 (vector)	pXD69m2	Dong et al. 2022
E. lenta DSM 2243 (Pct5-LacZ)	pXD70CT5-Pct5-LacZ	Dong et al. 2022
E. lenta DSM 2243 (Pct5-(+)-Eldh1/2)	pXD70EN19-Pct5-GPA_25810/25800-(+)-Eldh1/2(Gp19378)	This study
E. lenta DSM 2243 (Pct5-(+)-Eldh1)	pXD70EN20-Pct5-GPA_25810-(+)-Eldh1(Gp19378)	This study
E. lenta DSM 2243 (Pct5-(+)-Eldh2)	pXD70EN21-Pct5-GPA_25800-(+)-Eldh2(Gp19378)	This study
E. lenta DSM 2243 (Pct5-(–)-Eddh)	pXD70EN25-Pct5-(–)-Eddh(Gp3C)	This study
N/A	pXD70DA8-DadhA(cHis8)BC-DadRS-noAccs(ElA2)	This study
N/A	pXD80RFP-pXD68Kan2-RFP	This study
N/A	pXD80EN1-C1858_02810-(–)-Eldh2-noAccs(ElA2)	This study
N/A	pXD80EN2-Elen0501-(+)-Eddh-noAccs(ElA2)	This study
N/A	pXD80EN4-Elen0511-(–)-Eldh1-noAccs(ElA2)	This study
N/A	pXD80EN5-Elen0515-eCadh-noAccs(ElA2)	This study
N/A	pXD80EN6-Elen0497-ElVadh-noAccs(ElDSM2243)	This study
N/A	pXD80EN7-Pct3-(–)-Eldh2(cHis6)-noAccs(ElA2)	This study
N/A	pXD80EN8-Pct3-(+)-Eddh(cHis6)-noAccs(ElA2)	This study
N/A	pXD80EN10-Pct3-(–)-Eldh1(cHis6)-noAccs(ElA2)	This study
N/A	pXD80EN12-Pct3-ElVadh(cHis6)-noAccs(DSM2243)	This study
N/A	pXD80EN16-HcdhA(cHis8)BC-partial cluster(ElA2)	This study

## Sheet: Supplementary Table 2
Oligonucleotide sequences used in the study.
Primer Name	Sequence (5' - 3')	Purpose
oXD400	GTTTGTCCTCCTTATTAGTTAATCATAATACAAACA	Primers to amplify pXD70CT5 backbone
oXD292	ACTAGTCGACTCACACTGGCT
oXD855	CCCTGCAGGAGAAGGCCATCC	Primers to amplify pXD68Kan2 backbone and tandem terminators flanking RFP frompXD71Cas10RFP for pXD80RFP
oXD856	ATCTCAATTCGAAACCGGTATCCGG
oXD859	CCGGATACCGGTTTCGAATTGAGATTGCCACCTGACGTCTAAGAA
oXD860	GTCAGGATGGCCTTCTCCTGCAGGGATCGTTAAGGGATCAACTTTGGGA
oXD291	ATCTAGAAGCGGCCGCGAA	Primers to amplify pXD71Cas10RFP backbone or pXD80RFP backbone
oXD292	ACTAGTCGACTCACACTGGCT
oXD1886	ATGATTAACTAATAAGGAGGACAAACATGTCGAACGATTACTACGAAAGCCACCGA	Primers to amplify (+)-Eldh1/2 AB subunits to ligate to pXD70CT5 backbone for pXD70EN19
oXD1887	GGTGAGCCAGTGTGAGTCGACTAGTCTAGGAGAAGACCACGCACCGCGT
oXD1886	ATGATTAACTAATAAGGAGGACAAACATGTCGAACGATTACTACGAAAGCCACCGA	Primers to amplify (+)-Eldh1 AB subunits to ligate to pXD70CT5 backbone for pXD70EN20
oXD1888	GTGAGCCAGTGTGAGTCGACTAGTTTTACTGCGCGGGAACGAACAGTGCG
oXD1889	ATGATTAACTAATAAGGAGGACAAACATGGATCAGGCCAATAGCTACTACGAGGC	Primers to amplify (+)-Eldh2 AB subunits to ligate to pXD70CT5 backbone for pXD70EN21
oXD1887	GGTGAGCCAGTGTGAGTCGACTAGTCTAGGAGAAGACCACGCACCGCGT
oXD1960	TGATTAACTAATAAGGAGGACAAACATGGAGTACAACAACGAGTACAACCTTGACCTG	Primers to amplify (–)-Eddh AB subunits to ligate to pXD70CT5 backbone for pXD70EN25
oXD1961	GGTGAGCCAGTGTGAGTCGACTAGTCTACTTCGCGAAGATCACCATCTTGTCCTTC
oXD401	ATTCGCGGCCGCTTCTAGATTCATTCCGAAACGGAATGGATGAAATC	Primers to amplify DadhA(c-terminal His8)BC-DadR/DadS to ligate to pXD71Cas10RFP backbone for pXD70DA8
oXD376	CAGTGATGGTGATGGTGATGGTGATGCTCGAGTGCGGCCTCCCTCCCTTCGTAGGTAGGC
oXD377	AGCATCACCATCACCATCACCATCACTGAACCATGACGAAGGCTATCATCACCGAC
oXD351	AGCCAGTGTGAGTCGACTAGTTTAGTACATCAGGACCACTGGGTAG
oXD1616	TCTGAATTCGCGGCCGCTTCTAGATCTACTGCTCGCTTTTGCGATCCTTACG	Primers to amplify (–)-Eldh2 regulator and ABC subunits to ligate to pXD80RFP backbone for pXD80EN1
oXD1617	CATACTGGGTCATGGCCTACTCCCTC
oXD1618	GAGGGAGTAGGCCATGACCCAGTATG
oXD1619	GGTGAGCCAGTGTGAGTCGACTAGTCTAGTAGAACATGAACACGCTGAGGCCGA
oXD1620	TCTGAATTCGCGGCCGCTTCTAGATCTATTCGCGTCCTTCGATCACGTCGAGGA	Primers to amplify (+)-Eddh regulator and ABC subunits to ligate to pXD80RFP backbone for pXD80EN2
oXD1623	AGGTGAGCCAGTGTGAGTCGACTAGTCTAGTAGAACATGAACACGCTGAGCCCCAGGTTG
oXD1624	TCTGAATTCGCGGCCGCTTCTAGATTCATGCCTTCTTCTGCTCGTCGATGGTCT	Primers to amplify Cadh regulator and ABC subunits to ligate to pXD80RFP backbone for pXD80EN3
oXD1625	TCCCCTCGTAGTTCGGCAGCCATTCCTT
oXD1626	AAGGAATGGCTGCCGAACTACGAGGGGA
oXD1627	GGTGAGCCAGTGTGAGTCGACTAGTCTAGTAGAACATGAAGACCGAGAGCCCCA
oXD1628	CTGAATTCGCGGCCGCTTCTAGATTCAGGCTTTTTCGTCTCGGCGGTGG	Primers to amplify (–)-Eldh1 regulator and ABC subunits to ligate to pXD80RFP backbone for pXD80EN4
oXD1631	GGTGAGCCAGTGTGAGTCGACTAGTCTAGTAGAACATGAACACGCTGAGCCC
oXD1632	TCTGAATTCGCGGCCGCTTCTAGATTCAGTCGATTTCTTGCACGAGGTTGATCAG	Primers to amplify eCadh regulator and ABC subunits to ligate to pXD80RFP backbone for pXD80EN5
oXD1633	TACAACGGTTGCCATTCCTTCAGGC
oXD1634	GCCTGAAGGAATGGCAACCGTTGTA
oXD1635	GGTGAGCCAGTGTGAGTCGACTAGTCTAGTAGAACATGAAGACCGAGAGCCCCA
oXD1636	TCTGAATTCGCGGCCGCTTCTAGATTTACGCGACTTCTTCCTCTGAGCCCTC	Primers to amplify El Vadh regulator and ABC subunits to ligate to pXD80RFP backbone for pXD80EN6
oXD1637	GAGATCGCAATCCCGTTCCCATCCA
oXD1638	TGGATGGGAACGGGATTGCGATCTC
oXD1639	GGTGAGCCAGTGTGAGTCGACTAGTCTAGTAGAACATGAAGACCGAGAGCCCCAGGTTG
oXD1642	ACGAGGAGAGGAAAGAGGATTTAAAATGGGTAAACTGCATATGTCGCGACGG	Primers to amplify (–)-Eldh2 ABC subunits to ligate to NsiI-HF and SpeI-digested pXD80GHcdh3 (unpublished) for pXD80EN7
oXD1643	TAGTGATGGTGATGGTGATGGCTGCTGCCCTCCCTCCCTTCGTACGTCGGCAG
oXD1644	GGCAGCAGCCATCACCATCACCATCACTAGGCCATGACCCAGTATGCTATTGTCACC
oXD1619	GGTGAGCCAGTGTGAGTCGACTAGTCTAGTAGAACATGAACACGCTGAGGCCGA
oXD1645	ACGAGGAGAGGAAAGAGGATTTAAAATGGGAAAGCTCAATCTGACGCGCCGTG	Primers to amplify (+)-Eddh ABC subunits to ligate to NsiI-HF and SpeI-digested pXD80GHcdh3 (unpublished) for pXD80EN8
oXD1646	TTAGTGATGGTGATGGTGATGGCTGCTGCCCGCCTCCTCTCGGATGGTGTAGTTC
oXD1647	GGCAGCAGCCATCACCATCACCATCACTAAAGCCATGACCCAGTACGCGATCGTCA
oXD1623	AGGTGAGCCAGTGTGAGTCGACTAGTCTAGTAGAACATGAACACGCTGAGCCCCAGGTTG
oXD1651	ACGAGGAGAGGAAAGAGGATTTAAAATGGGGAAGACGACCGTGACAAGGC	Primers to amplify (–)-Eldh1 ABC subunits to ligate to NsiI-HF and SpeI-digested pXD80GHcdh3 (unpublished) for pXD80EN10
oXD1652	CTAGTGATGGTGATGGTGATGGCTGCTGCCCTCGAAGTGATCCGGATGGATGCCAG
oXD1653	GGCAGCAGCCATCACCATCACCATCACTAGGAGAGGGGGAATTATGACGCAGTAC
oXD1631	GGTGAGCCAGTGTGAGTCGACTAGTCTAGTAGAACATGAACACGCTGAGCCC
oXD1661	AGTGATGGTGATGGTGATGGCTGCTGCCCGCCCCCTCTCCGGTCCACGCCT	Primers to amplify El Vadh ABC subunits to ligate to NsiI-HF and SpeI-digested pXD80GHcdh3 (unpublished) for pXD80EN12
oXD1662	ACGAGGAGAGGAAAGAGGATTTAAAATGACTCAGCTCACGCTCACGC
oXD1639	GGTGAGCCAGTGTGAGTCGACTAGTCTAGTAGAACATGAAGACCGAGAGCCCCAGGTTG
oXD1659	GGCAGCAGCCATCACCATCACCATCACTAGACGATGACACAGTACGCAATCATCAC
oXD1640	TCTGAATTCGCGGCCGCTTCTAGATTCAACCCTTCGTCAGGCGCAGGATGT	Primers to amplify Cber gene cluster to ligate to pXD80RFP backbone for pXD80EN13
oXD1641	GGTGAGCCAGTGTGAGTCGACTAGTCTACGCGGTTGCGGCGTGCTTGC
oXD1818	TCTGAATTCGCGGCCGCTTCTAGATTTAGTACATCAGGACCACTGGGTAGCC	Primers to amplify DadhA(c-terminal His8)BC-DadR/DadS from pXD70DA8 to ligate to pXD80RFP backbone for pXD80EN15
oXD1819	GGTGAGCCAGTGTGAGTCGACTAGTTCATTCCGAAACGGAATGGATGAAATCGAGCG
oXD1823	TCTGAATTCGCGGCCGCTTCTAGATTTACCTCTCGAAAATGTCTGATCCTTGCATGC	Primers to amplify Hcdh partial gene cluster to ligate to pXD80RFP backbone for pXD80EN16
oXD1824	CGAGCATCACCATCACCATCACCATCACTGAAGGAAGGAGGTTCACCACATGGCAAACTA
oXD1825	GATGGTGATGGTGATGGTGATGCTCGAGTGCGGCCTTCGATTTCGAATAAGCGCCCAGCG
oXD1826	GGTGAGCCAGTGTGAGTCGACTAGTCCGCGCGTCGGAAGGCTCTTCTTGG
oXD1663	CTCAGCGTGTTCATGTTCTACTAGACTAGTCCGCTGGTTGCCACGACGCCCTCGA	Primers to amplify accessory genes to ligate to SpeI-digested pXD80EN1 for pXD80ENSF1
oXD1665	CGCTCCTTCTTTCGATCCTGTGCAGTTAGT
oXD1666	ACTAACTGCACAGGATCGAAAGAAGGAGCG
oXD1664	CCCGAAGGTGAGCCAGTGTGAGTCGCTACTCCTGCGCTGCGATTTGCTCC
oXD1711	CTTTTTTATTATTTAATTCCTGTTACCGCTGGTTGCCACGACGCCCTCGAAGTC	Primers to amplify accessory genes to ligate to PsiI-digested pXD80EN2/3/4/15 for pXD80ENSF2/3/4/30
oXD1712	GAGTTCAAAATTGATCCTTTTTTTACTACTCCTGCGCTGCGATTTGCTCCA
oXD1667	CTCTCGGTCTTCATGTTCTACTAGACTAGTCCGCTGGTTGCCACGACGCCCTCGA	Primers to amplify accessory genes to ligate to SpeI-digested pXD80EN5/6 for pXD80ENSF5/6
oXD1665	CGCTCCTTCTTTCGATCCTGTGCAGTTAGT
oXD1666	ACTAACTGCACAGGATCGAAAGAAGGAGCG
oXD1664	CCCGAAGGTGAGCCAGTGTGAGTCGCTACTCCTGCGCTGCGATTTGCTCC
oXD1831	CGCTCGATTTCATCCATTCCGTTTCGGAATGA	Primers to amplify accessory genes to ligate to SpeI-digested pXD80EN15 for pXD80ENSF7
oXD1822	GGTGAGCCAGTGTGAGTCGACTAGTCTAGAACATGCACATCTCCAAGTGTTCGCC
oXD1840	TCTGAATTCGCGGCCGCTTCTAGATTTACTCATCACCTCCTTCCCAGTGATGGTC	Primers to amplify truncated dadh gene cluster to ligate to pXD80RFP backbone for pXD80ENSF7.1
oXD1830	TCATTCCGAAACGGAATGGATGAAATCGAGCG
oXD1831	CGCTCGATTTCATCCATTCCGTTTCGGAATGA
oXD1822	GGTGAGCCAGTGTGAGTCGACTAGTCTAGAACATGCACATCTCCAAGTGTTCGCC
oXD1818	TCTGAATTCGCGGCCGCTTCTAGATTTAGTACATCAGGACCACTGGGTAGCC	Primers to amplify truncated dadh gene cluster to ligate to pXD80RFP backbone for pXD80ENSF7.2
oXD1841	CCATCACCATCACCATCACTGAACCATGGAAACGCAGTGGCCTCTCGTCAT
oXD1842	TGCGTTTCCATGGTTCAGTGATGGTGATGGTGATGGTGATGCTCGAGT
oXD1830	TCATTCCGAAACGGAATGGATGAAATCGAGCG
oXD1831	CGCTCGATTTCATCCATTCCGTTTCGGAATGA
oXD1822	GGTGAGCCAGTGTGAGTCGACTAGTCTAGAACATGCACATCTCCAAGTGTTCGCC
oXD1818	TCTGAATTCGCGGCCGCTTCTAGATTTAGTACATCAGGACCACTGGGTAGCC	Primers to amplify truncated dadh gene cluster to ligate to pXD80RFP backbone for pXD80ENSF7.3
oXD1843	CCGTCTCCATGCCCCACCCCCTGTGAGCCCGTACATAACGTC
oXD1844	TCACAGGGGGTGGGGCATGGAGACGGCGTATCTGCACGAGTT
oXD1822	GGTGAGCCAGTGTGAGTCGACTAGTCTAGAACATGCACATCTCCAAGTGTTCGCC
oXD1818	TCTGAATTCGCGGCCGCTTCTAGATTTAGTACATCAGGACCACTGGGTAGCC	Primers to amplify truncated dadh gene cluster to ligate to pXD80RFP backbone for pXD80ENSF7.4
oXD1845	GCGTCTACCACGCCTCAGACCGCCTCGTCCTGCGC
oXD1846	AGGCGGTCTGAGGCGTGGTAGACGCGCCCGCGGCGGTTGGGCATACTGC
oXD1822	GGTGAGCCAGTGTGAGTCGACTAGTCTAGAACATGCACATCTCCAAGTGTTCGCC
oXD1818	TCTGAATTCGCGGCCGCTTCTAGATTTAGTACATCAGGACCACTGGGTAGCC	Primers to amplify truncated dadh gene cluster to ligate to pXD80RFP backbone for pXD80ENSF7.5
oXD1847	TCGTCAGACCGTTGGAGATTCGGTCTCCATCCATTCTTCGGATGAAG
oXD1848	GAGACCGAATCTCCAACGGTCTGACGACCGCGCGAACCT
oXD1822	GGTGAGCCAGTGTGAGTCGACTAGTCTAGAACATGCACATCTCCAAGTGTTCGCC
oXD1831	CGCTCGATTTCATCCATTCCGTTTCGGAATGA	Primers to amplify truncated dadh accessory genes to ligate to SpeI-digested pXD80EN15 for pXD80ENSF7.6
oXD1849	GATCGTGGGACATATCTATCAGTCCTTTCATCATTTCAAAATCACCGGTCAGG
oXD1850	GGACTGATAGATATGTCCCACGATCAGGAAACCACCATC
oXD1822	GGTGAGCCAGTGTGAGTCGACTAGTCTAGAACATGCACATCTCCAAGTGTTCGCC
oXD1831	CGCTCGATTTCATCCATTCCGTTTCGGAATGA	Primers to amplify truncated dadh accessory genes to ligate to SpeI-digested pXD80EN15 for pXD80ENSF7.7
oXD1851	ATGCCGTGCTCGTCCATGGGTGGCTCCTTCTCTAGCGTTCG
oXD1852	GAGCCACCCATGGACGAGCACGGCATCGAGCC
oXD1822	GGTGAGCCAGTGTGAGTCGACTAGTCTAGAACATGCACATCTCCAAGTGTTCGCC
oXD1831	CGCTCGATTTCATCCATTCCGTTTCGGAATGA	Primers to amplify truncated dadh accessory genes to ligate to SpeI-digested pXD80EN15 for pXD80ENSF7.8
oXD1853	TGAGCTTCTTCATTCATGCAACCTCGACTTCGGTTTCGG
oXD1854	GAGGTTGCATGAATGAAGAAGCTCAAAACCTATCGGCTGCG
oXD1822	GGTGAGCCAGTGTGAGTCGACTAGTCTAGAACATGCACATCTCCAAGTGTTCGCC
oXD1831	CGCTCGATTTCATCCATTCCGTTTCGGAATGA	Primers to amplify truncated dadh accessory genes to ligate to SpeI-digested pXD80EN15 for pXD80ENSF7.9
oXD1855	GTTGATCAGGGACATCCTGATCACGCCTCCACTTCTTCGG
oXD1856	CGTGATCAGGATGTCCCTGATCAACGGCCTGCTGG
oXD1822	GGTGAGCCAGTGTGAGTCGACTAGTCTAGAACATGCACATCTCCAAGTGTTCGCC
oXD1831	CGCTCGATTTCATCCATTCCGTTTCGGAATGA	Primers to amplify truncated dadh accessory genes to ligate to SpeI-digested pXD80EN15 for pXD80ENSF7.10
oXD1857	GGTGAGCCAGTGTGAGTCGACTAGTCTATCCCCTTTCCGGGATCTCGTCGT
oXD1838	GGCGCTCCAGACCAAGAAGAGCCTTC	Primers to amplify hcdh accessory genes to ligate to SpeI-digested pXD80EN16 for pXD80ENSF8
oXD1839	GGTGAGCCAGTGTGAGTCGACTAGTCTATTCGGCGGGATCCGCAAGCTCGAC
oXD1663	CTCAGCGTGTTCATGTTCTACTAGACTAGTCCGCTGGTTGCCACGACGCCCTCGA	Primers to amplify accessory genes to ligate to SpeI-digested pXD80EN7/8/10 for pXD80ENSF9/10/12
oXD1665	CGCTCCTTCTTTCGATCCTGTGCAGTTAGT
oXD1666	ACTAACTGCACAGGATCGAAAGAAGGAGCG
oXD1664	CCCGAAGGTGAGCCAGTGTGAGTCGCTACTCCTGCGCTGCGATTTGCTCC
oXD1667	CTCTCGGTCTTCATGTTCTACTAGACTAGTCCGCTGGTTGCCACGACGCCCTCGA	Primers to amplify accessory genes to ligate to SpeI-digested pXD80EN12 for pXD80ENSF14
oXD1665	CGCTCCTTCTTTCGATCCTGTGCAGTTAGT
oXD1666	ACTAACTGCACAGGATCGAAAGAAGGAGCG
oXD1664	CCCGAAGGTGAGCCAGTGTGAGTCGCTACTCCTGCGCTGCGATTTGCTCC
oXD2067	TCTGAATTCGCGGCCGCTTCTAGATACGATGGCGCTTTGGGTCCCTGTC	Primers to amplify Gs Vadh gene cluster to ligate to pXD80RFP backbone for pXD80ENSF18
oXD2068	CCAAGGTCATGCACAGGATGTTCAGCG
oXD2069	CGCTGAACATCCTGTGCATGACCTTGG
oXD2070	GGTGAGCCAGTGTGAGTCGACTAGTCCGATTCGCCTCTAAAGAAAGGATAAGGCAAAC
oXD812	CTGAATTCGCGGCCGCTTCTAGAT	Primers to amplify Pct3 regulatory sequences with N-His6 from pXD80GHcdh3 (unpublished) for pXD80ENSF24–27
oXD1440	GGTAGTCGGGATGTCGTAGTC
oXD2313	TCACGACTACGACATCCCGACTACCACGGAGTGGAAGAGGCAAGAGGGCGAG	Primers to amplify Gs Vadh AB subunits to ligate to pXD80RFP backbone and Pct3 regulatory sequences with N-His6 for pXD80ENSF24
oXD2314	GGTGAGCCAGTGTGAGTCGACTAGTCTAAGGAACGAGGATCGCCGCTTTCTT
oXD2315	TCACGACTACGACATCCCGACTACCGAGTACAACAACGAGTACAACCTTGACCTGT	Primers to amplify (–)-Eddh AB subunits to ligate to pXD80RFP backbone and Pct3 regulatory sequences with N-His6 for pXD80ENSF25
oXD2316	GGTGAGCCAGTGTGAGTCGACTAGTCTACTTCGCGAAGATCACCATCTTGTCCT
oXD2317	TCACGACTACGACATCCCGACTACCTCGAACGATTACTACGAAAGCCACCGAG	Primers to amplify (+)-Eldh1 AB subunits to ligate to pXD80RFP backbone and Pct3 regulatory sequences with N-His6 for pXD80ENSF26
oXD2318	GGTGAGCCAGTGTGAGTCGACTAGTTTACTGCGCGGGAACGAACAGTGCG
oXD2319	TCACGACTACGACATCCCGACTACCGATCAGGCCAATAGCTACTACGAGGC	Primers to amplify (+)-Eldh2 AB subunits to ligate to pXD80RFP backbone and Pct3 regulatory sequences with N-His6 for pXD80ENSF27
oXD2320	GGTGAGCCAGTGTGAGTCGACTAGTCTAGGAGAAGACCACGCACCGCGTC
oXD614	ACTGCGACGAGATCAAGGTG	Primers for RT-qPCR to quantify E. lenta DSM 2243 gyrB expression levels
oXD615	TCTTTCGGGTGCTTGTCGAT
oXD1040	ATCACGGGGAACTTCGACAC	Primers for RT-qPCR to quantify E. lenta DSM 2243 cadh expression levels
oXD1041	ATCCCAAATGGCCGTCGAAT
oXD1528	GTGGGATGCGTTCCATCAGA	Primers for RT-qPCR to quantify E. lenta DSM 2243 Elen_0497 expression levels
oXD1529	TCTGGATGGAGTTGCCGTTC
oXD1530	CGTACCTCGAGGAATCGGTG	Primers for RT-qPCR to quantify E. lenta DSM 2243 Elen_0501 expression levels
oXD1531	CGAGGTTCAGGTGGATACCG
oXD1526	TACCAAGTGTGCAAGGGTCC	Primers for RT-qPCR to quantify E. lenta DSM 2243 Elen_0511 expression levels
oXD1527	CGAAACGGAGGGATCGGTAG
oXD1532	TCAAAACGGAGGGCGATGAA	Primers for RT-qPCR to quantify E. lenta DSM 2243 Elen_0515 expression levels
oXD1533	TATGGATTGCCTCGACGGTG
oXD1534	GTACATCGGCTCGACGGG	Primers for RT-qPCR to quantify G. pamelaeae DSM 19378 gyrB expression levels
oXD1535	GTCGACCGTGATGGAGTTGT
oXD1726	ATCCTATCCGCATGGTGTGG	Primers for RT-qPCR to quantify G. pamelaeae DSM 19378 GPA_25810 expression levels
oXD1727	ACCACGAAATCGACGCTCTT
oXD1728	AACAAGTGGGAGTCCGTCAC	Primers for RT-qPCR to quantify G. pamelaeae DSM 19378 GPA_25800 expression levels
oXD1729	GATCTGCCAGCAGTTGTTGC
oXD1550	ACGATGAACGGCGTCTTGAA	Primers for RT-qPCR to quantify G. pamelaeae DSM 19378 cldh expression levels
oXD1551	GTGGATCCAGTCCTCCAACC
oXD1414	AGGACGATCTTCAGCCCTTTG	Primers for RT-qPCR to quantify Gordonibacter sp. 28C gyrB expression levels
oXD1415	GTTCTGGCCCGATTCCGAGA
oXD1424	CGTGGGCATCGACAAGTACC	Primers for RT-qPCR to quantify Gordonibacter sp. 28C C1878_02750 expression levels
oXD1425	AGCTTTTTGAGCGCCTCGTA

## Sheet: Supplementary Table 3
Organism Scientific Name	Organism Qualifier	Taxonomy id	Assembly Name	Assembly Accession	Source	Level	Contig N50	Size	Submission Date	Gene Count	BioProject	BioSample
Gordonibacter pamelaeae 7-10-1-b	strain: 7-10-1-bT	657308	ASM21005v1	GCF_000210055.1	RefSeq	Chromosome	8540	3608022	2010-04-23	3411	PRJNA39175	SAMEA3138362
Gordonibacter sp. 28C	strain: 28C	2078569	ASM333984v1	GCF_003339845.1	RefSeq	Contig	277783	3864912	2018-07-25	3277	PRJNA412637	SAMN08365987
Gordonibacter pamelaeae	strain: BIOML-A2	471189	ASM967814v1	GCF_009678145.1	RefSeq	Contig	143471	3785589	2019-11-20	3391	PRJNA544527	SAMN11946108
Gordonibacter urolithinfaciens	strain: BIOML-A1	1335613	ASM967819v1	GCF_009678195.1	RefSeq	Scaffold	35264	3431790	2019-11-20	3139	PRJNA544527	SAMN11946107
Gordonibacter urolithinfaciens	strain: ResAG-43	1335613	ASM975500v1	GCF_009755005.1	RefSeq	Contig	86434	3663595	2019-12-14	3289	PRJNA591748	SAMN13387023
Gordonibacter massiliensis (ex Traore et al. 2017)	strain: N22	1841863	ASM1425302v1	GCF_014253025.1	RefSeq	Contig	255122	3745581	2020-08-19	3146	PRJNA656402	SAMN15805345
Gordonibacter massiliensis (ex Traore et al. 2017)	strain: K34_2	1841863	ASM1973176v1	GCF_019731765.1	RefSeq	Scaffold	147096	3864007	2021-08-23	3245	PRJNA612981	SAMN14389558
Gordonibacter urolithinfaciens	strain: DSM 27213T	1335613	G142160_polished_assembly_ID17483	GCF_900199375.1	RefSeq	Complete Genome	3294868	3294868	2017-09-12	2868	PRJEB12277	SAMEA104162020
Eggerthella lenta 1_1_60AFAA	strain: 1_1_60AFAA	742768	Egge_lent_1_1_60AFAA_V1	GCF_000763035.1	RefSeq	Scaffold	43724	3748291	2014-10-03	3333	PRJNA46413	SAMN00103544
Eggerthella lenta	strain: C592	84112	ASM214825v1	GCF_002148255.1	RefSeq	Complete Genome	3593204	3593204	2017-05-17	3091	PRJNA384908	SAMN06853954
Eggerthella lenta	strain: W1 BHI 6	84112	ASM333987v1	GCF_003339875.1	RefSeq	Contig	128773	3291816	2018-07-25	2853	PRJNA412637	SAMN08365984
Eggerthella lenta	strain: Valencia	84112	ASM333988v1	GCF_003339885.1	RefSeq	Contig	81190	3537099	2018-07-25	3103	PRJNA412637	SAMN08365983
Eggerthella lenta	strain: RC4/6F	84112	ASM333991v1	GCF_003339915.1	RefSeq	Contig	160372	3450565	2018-07-25	2991	PRJNA412637	SAMN08365982
Eggerthella lenta	strain: MR1 #12	84112	ASM333993v1	GCF_003339935.1	RefSeq	Scaffold	116345	3526511	2018-07-25	3081	PRJNA412637	SAMN08365981
Eggerthella lenta	strain: UCSF2243	84112	ASM333994v1	GCF_003339945.1	RefSeq	Scaffold	130832	3596285	2018-07-25	3162	PRJNA412637	SAMN08365979
Eggerthella lenta	strain: DSM 2243	84112	ASM333997v1	GCF_003339975.1	RefSeq	Scaffold	130832	3596141	2018-07-25	3159	PRJNA412637	SAMN08365978
Eggerthella lenta	strain: DSM 15644	84112	ASM334000v1	GCF_003340005.1	RefSeq	Contig	87775	3589571	2018-07-25	3188	PRJNA412637	SAMN08365977
Eggerthella lenta	strain: DSM 11863	84112	ASM334001v1	GCF_003340015.1	RefSeq	Scaffold	132388	3654747	2018-07-25	3241	PRJNA412637	SAMN08365976
Eggerthella lenta	strain: DSM 11767	84112	ASM334004v1	GCF_003340045.1	RefSeq	Contig	112652	3673805	2018-07-25	3221	PRJNA412637	SAMN08365975
Eggerthella lenta	strain: CC8/6 D5 4	84112	ASM334006v1	GCF_003340065.1	RefSeq	Contig	149319	3323948	2018-07-25	2885	PRJNA412637	SAMN08365974
Eggerthella lenta	strain: CC8/2 BHI2	84112	ASM334007v1	GCF_003340075.1	RefSeq	Scaffold	176330	3517789	2018-07-25	3075	PRJNA412637	SAMN08365973
Eggerthella lenta	strain: ATCC 25559	84112	ASM334010v1	GCF_003340105.1	RefSeq	Scaffold	100510	3596161	2018-07-25	3166	PRJNA412637	SAMN08365971
Eggerthella lenta	strain: A2	84112	ASM334012v1	GCF_003340125.1	RefSeq	Contig	224774	3483214	2018-07-25	3033	PRJNA412637	SAMN08365967
Eggerthella lenta	strain: AB8 #2	84112	ASM334014v1	GCF_003340145.1	RefSeq	Contig	167787	3343725	2018-07-25	2919	PRJNA412637	SAMN08365969
Eggerthella lenta	strain: AN51LG	84112	ASM334015v1	GCF_003340155.1	RefSeq	Contig	109712	3424579	2018-07-25	2974	PRJNA412637	SAMN08365970
Eggerthella lenta	strain: 28B	84112	ASM334016v1	GCF_003340165.1	RefSeq	Contig	101293	3458472	2018-07-25	3003	PRJNA412637	SAMN08365965
Eggerthella lenta	strain: 22C	84112	ASM334019v1	GCF_003340195.1	RefSeq	Scaffold	162889	3360196	2018-07-25	2893	PRJNA412637	SAMN08365964
Eggerthella lenta	strain: 16A	84112	ASM334022v1	GCF_003340225.1	RefSeq	Contig	136390	3738413	2018-07-25	3284	PRJNA412637	SAMN08365962
Eggerthella lenta	strain: 19C	84112	ASM334023v1	GCF_003340235.1	RefSeq	Scaffold	162903	3361018	2018-07-25	2892	PRJNA412637	SAMN08365963
Eggerthella lenta	strain: 11C	84112	ASM334024v1	GCF_003340245.1	RefSeq	Contig	138080	3541854	2018-07-25	3057	PRJNA412637	SAMN08365960
Eggerthella lenta	strain: 14A	84112	ASM334025v1	GCF_003340255.1	RefSeq	Contig	153272	3738151	2018-07-25	3301	PRJNA412637	SAMN08365961
Eggerthella lenta	strain: FAA1-1-60AUCSF	84112	ASM334039v1	GCF_003340395.1	RefSeq	Contig	93020	3666235	2018-07-25	3207	PRJNA412637	SAMN08365980
Eggerthella lenta	strain: CC7/5 D5 2	84112	ASM334040v1	GCF_003340405.1	RefSeq	Contig	133358	3396445	2018-07-25	2925	PRJNA412637	SAMN08365972
Eggerthella lenta	strain: AB12 #2	84112	ASM334044v1	GCF_003340445.1	RefSeq	Scaffold	148630	3716437	2018-07-25	3246	PRJNA412637	SAMN08365968
Eggerthella lenta	strain: 32-6-I 6 NA	84112	ASM334046v1	GCF_003340465.1	RefSeq	Contig	150632	3549015	2018-07-25	3149	PRJNA412637	SAMN08365966
Eggerthella lenta	strain: TF05-26B-4	84112	ASM343852v1	GCF_003438525.1	RefSeq	Scaffold	56616	3376081	2018-08-31	2973	PRJNA482748	SAMN09736880
Eggerthella lenta	strain: SECO-MT75m2	84112	ASM635116v1	GCF_006351165.1	RefSeq	Scaffold	82480	3482371	2019-06-15	3047	PRJNA412637	SAMN12004410
Eggerthella lenta	strain: MRI-F 40	84112	ASM975510v1	GCF_009755105.1	RefSeq	Contig	141895	3300040	2019-12-14	2885	PRJNA591748	SAMN13387020
Eggerthella lenta	strain: MRI-F 36	84112	ASM975511v1	GCF_009755115.1	RefSeq	Contig	129153	3299594	2019-12-14	2877	PRJNA591748	SAMN13387018
Eggerthella lenta	strain: MRI-F 37	84112	ASM975512v1	GCF_009755125.1	RefSeq	Contig	98732	3296275	2019-12-14	2879	PRJNA591748	SAMN13387019
Eggerthella lenta	strain: ResAG-145	84112	ASM975513v1	GCF_009755135.1	RefSeq	Contig	70468	3501112	2019-12-14	3116	PRJNA591748	SAMN13387017
Eggerthella lenta	strain: ResAG-121	84112	ASM975514v1	GCF_009755145.1	RefSeq	Contig	68051	3485223	2019-12-14	3078	PRJNA591748	SAMN13387016
Eggerthella lenta	strain: ResAG-88	84112	ASM975520v1	GCF_009755205.1	RefSeq	Contig	120561	3472506	2019-12-14	3024	PRJNA591748	SAMN13387015
Eggerthella lenta	strain: ResAG-49	84112	ASM975521v1	GCF_009755215.1	RefSeq	Contig	104054	3401533	2019-12-14	2981	PRJNA591748	SAMN13387014
Eggerthella lenta	strain: N60	84112	ASM1891775v1	GCF_018917755.1	RefSeq	Contig	266046	3358128	2021-06-16	2903	PRJNA733006	SAMN19374033
Eggerthella lenta	strain: MSK.14.3	84112	ASM1913137v1	GCF_019131375.1	RefSeq	Contig	190976	3345720	2021-07-06	2906	PRJNA737800	SAMN19731872
Eggerthella lenta	strain: SL.3.13	84112	ASM2055420v1	GCF_020554205.1	RefSeq	Contig	107812	3952848	2021-10-25	3422	PRJNA737800	SAMN22167645
Eggerthella lenta	strain: SL.3.08	84112	ASM2070913v1	GCF_020709135.1	RefSeq	Contig	150457	3525483	2021-11-01	3117	PRJNA737800	SAMN22167642
Eggerthella lenta	strain: APC055-943-4	84112	ASM2137864v1	GCF_021378645.1	RefSeq	Complete Genome	3504888	3504888	2022-01-06	3006	PRJNA787249	SAMN23789285
Eggerthella lenta	strain: APC-F2-3	84112	ASM2137872v1	GCF_021378725.1	RefSeq	Complete Genome	3251887	3258764	2022-01-06	2798	PRJNA787250	SAMN23789468
Eggerthella lenta	strain: CE91-St35	84112	ASM2283487v1	GCF_022834875.1	RefSeq	Contig	3547202	3550972	2022-02-03	3146	PRJDB11902	SAMD00389851
Eggerthella lenta	strain: DFI.9.85	84112	ASM2446066v1	GCF_024460665.1	RefSeq	Contig	118459	3379597	2022-07-27	2998	PRJNA792599	SAMN28944602
Eggerthella lenta	strain: DFI.2.9	84112	ASM2446337v1	GCF_024463375.1	RefSeq	Contig	144817	3311224	2022-07-27	2954	PRJNA792599	SAMN28944488
Cryptobacterium curtum DSM 15641	strain: DSM 15641	469378	ASM2384v1	GCF_000023845.1	RefSeq	Complete Genome	1617804	1617804	2009-08-26	1402	PRJNA20739	SAMN02598434
Olsenella uli DSM 7084	strain: DSM 7084	633147	ASM14384v1	GCF_000143845.1	RefSeq	Complete Genome	2051896	2051896	2010-07-26	1807	PRJNA36641	SAMN00016989
Coriobacterium glomerans PW2	strain: PW2	700015	ASM19531v1	GCF_000195315.1	RefSeq	Complete Genome	2115681	2115681	2011-04-07	1836	PRJNA42699	SAMN00713604
Bifidobacterium animalis subsp. lactis BLC1	strain: BLC1	1075106	ASM22496v2	GCF_000224965.2	RefSeq	Complete Genome	1938583	1938583	2013-02-05	1619	PRJNA71815	SAMN02604239
Senegalimassilia anaerobia JC110	strain: type strain: JC110	1034345	ASM23686v1	GCF_000236865.1	RefSeq	Scaffold	66660	2398022	2011-11-30	1995	PRJEA70543	SAMEA2272806
Slackia piriformis YIT 12062	strain: YIT 12062	742818	Slac_piri_YIT_12062_V1	GCF_000296445.1	RefSeq	Scaffold	546279	2119335	2012-09-17	1828	PRJNA46425	SAMN02595396
Enorma massiliensis phI	isolate: phI	1118060	ASM31184v1	GCF_000311845.1	RefSeq	Scaffold	132027	2280503	2012-08-16	1933	PRJEA82083	SAMEA2272149
Enorma timonensis	strain: GD5	1232436	ASM32116v1	GCF_000321165.1	RefSeq	Contig	43023	2331554	2012-12-04	2071	PRJEB543	SAMEA2272249
Adlercreutzia caecimuris B7	strain: B7	1235794	Ente_caec_B7_V1	GCF_000403355.2	RefSeq	Scaffold	520229	2955616	2013-06-14	2501	PRJNA175986	SAMN01730995
Adlercreutzia mucosicola DSM 19490	strain: DSM 19490	1121866	ASM42262v1	GCF_000422625.1	RefSeq	Scaffold	173007	3009872	2013-07-11	2501	PRJNA185586	SAMN02440648
Adlercreutzia equolifaciens DSM 19450	strain: DSM 19450	1384484	ASM47888v1	GCF_000478885.1	RefSeq	Complete Genome	2862526	2862526	2013-08-16	2339	PRJDB1443	SAMD00061014
Berryella intestinalis	strain: 68-1-3	1531429	ASM81482v1	GCF_000814825.1	RefSeq	Complete Genome	1967093	1967093	2015-01-06	1737	PRJNA257396	SAMN02951405
Denitrobacterium detoxificans	strain: NPOH1	79604	ASM164377v1	GCF_001643775.1	RefSeq	Complete Genome	2446250	2446250	2016-05-16	2007	PRJNA283216	SAMN03610232
Gordonibacter urolithinfaciens	strain: An234A	1335613	ASM215989v1	GCF_002159895.1	RefSeq	Contig	113974	3540014	2017-05-30	3110	PRJNA377666	SAMN06473672
Collinsella aerofaciens	strain: indica	74426	ASM273614v1	GCF_002736145.1	RefSeq	Complete Genome	2306349	2306349	2017-10-30	1988	PRJNA415274	SAMN07821249
Rubneribacter badeniensis	strain: ResAG-85	2070688	ASM289969v1	GCF_002899695.1	RefSeq	Contig	28746	3364395	2018-01-25	2703	PRJNA429119	SAMN08329306
Eggerthella sinensis	strain: DSM 16107	242230	ASM333981v1	GCF_003339815.1	RefSeq	Contig	117282	4012476	2018-07-25	3496	PRJNA412637	SAMN08365985
Gordonibacter pamelaeae	strain: 3C	471189	ASM334038v1	GCF_003340385.1	RefSeq	Scaffold	329790	3399441	2018-07-25	3038	PRJNA412637	SAMN08365986
Slackia faecicanis	strain: DSM 17537	255723	ASM372529v1	GCF_003725295.1	RefSeq	Contig	520619	1995252	2018-11-13	1758	PRJNA473639	SAMN09280231
Slackia equolifaciens	strain: DSM 24851	498718	ASM372599v1	GCF_003725995.1	RefSeq	Contig	109974	2745526	2018-11-13	2235	PRJNA473639	SAMN09280235
Paraeggerthella hongkongensis	strain: DSM 16106	230658	ASM372603v1	GCF_003726035.1	RefSeq	Contig	91131	2801926	2018-11-13	2448	PRJNA473639	SAMN09280229
Parolsenella catena	strain: JCM 31932	2003188	ASM396695v1	GCF_003966955.1	RefSeq	Complete Genome	1796691	1796691	2018-12-01	1625	PRJDB7698	SAMD00152193
Senegalimassilia faecalis	strain: KGMB04484	2509433	ASM413564v1	GCF_004135645.1	RefSeq	Contig	2745045	2748041	2019-02-02	2322	PRJNA516977	SAMN10817701
Parvibacter caecicola	strain: NM48_B13	747645	ASM504602v1	GCF_005046025.1	RefSeq	Contig	461686	2412878	2019-05-01	1920	PRJNA474907	SAMN11366395
Enorma shizhengliae	strain: HF-1362	2606615	ASM765532v1	GCF_007655325.1	RefSeq	Contig	170005	2305387	2019-07-30	1948	PRJNA554990	SAMN12288430
Ellagibacter isourolithinifaciens	strain: DSM 104140	2137581	ASM883103v1	GCF_008831035.1	RefSeq	Contig	100872	2462117	2019-10-06	2192	PRJNA574580	SAMN12860422
Adlercreutzia muris	strain: DSM 29508	1796610	ASM883104v1	GCF_008831045.1	RefSeq	Contig	79375	2765182	2019-10-06	2327	PRJNA574580	SAMN12860421
Eggerthella guodeyinii	strain: HF-1101	2690837	ASM983492v2	GCF_009834925.2	RefSeq	Complete Genome	4175177	4175177	2020-10-29	3568	PRJNA596325	SAMN13618360
Adlercreutzia hattorii	strain: 8CFCBH1	2707299	ASM1140565v1	GCF_011405655.1	RefSeq	Complete Genome	2908404	2908404	2020-03-02	2490	PRJDB9316	SAMD00204449
Berryella wangjianweii	strain: zg-1050	2734634	ASM1320115v1	GCF_013201155.1	RefSeq	Chromosome	1803007	1803107	2020-05-31	1480	PRJNA630772	SAMN14845091
Eggerthella hominis	strain: NSJ-70	2763043	ASM1428736v1	GCF_014287365.1	RefSeq	Contig	450289	4030234	2020-08-24	3456	PRJNA656402	SAMN15805344
Xiamenia xianingshaonis	strain: zg-886	2682776	ASM1794586v1	GCF_017945865.1	RefSeq	Complete Genome	2263463	2263463	2021-04-14	1707	PRJNA718127	SAMN18523082
Paraeggerthella hominis	strain: NSJ-152	2897351	ASM2104477v1	GCF_021044775.1	RefSeq	Contig	281759	2832851	2021-12-05	2476	PRJNA782760	SAMN23394609
Eggerthella lenta	strain: APC055-529-1D	84112	ASM2137860v1	GCF_021378605.1	RefSeq	Complete Genome	3464122	3467966	2022-01-06	3038	PRJNA787074	SAMN23789010
Raoultibacter timonensis	strain: CE91-St30	1907662	ASM2284571v1	GCF_022845715.1	RefSeq	Complete Genome	4016902	4016902	2022-02-04	3263	PRJDB11902	SAMD00389860
Olsenella intestinalis	strain: KCTC 25379	2930083	ASM2327665v1	GCF_023276655.1	RefSeq	Contig	1425513	2453694	2022-05-08	1820	PRJNA613181	SAMN27009451
Adlercreutzia rubneri	strain: DFI.6.8	2916441	ASM2907646v1	GCF_029076465.1	RefSeq	Contig	258984	2966709	2023-03-09	2805	PRJNA792599	SAMN33554260
Collinsella ihumii	strain: 176_SSukc20	1720204	ASM3038554v1	GCF_030385545.1	RefSeq	Contig	211898	2585056	2023-07-02	2286	PRJNA377666	SAMN34359400
Collinsella phocaeensis	strain: Marseille-P3245T	1871016	PRJEB18019	GCF_900119895.1	RefSeq	Contig	1594016	2105457	2016-11-27	1799	PRJEB18019	SAMEA4555188
Olsenella timonensis	strain: Marseille-P2300	1805478	PRJEB16351	GCF_900119915.1	RefSeq	Complete Genome	2176737	2176737	2016-11-22	2023	PRJEB16351	SAMEA4554851
Thermophilibacter provencensis	strain: Marseille-P2912T	1852386	PRJEB18031	GCF_900128445.1	RefSeq	Scaffold	876932	2633422	2016-12-22	2376	PRJEB18031	SAMEA4555824
Parolsenella massiliensis	strain: Marseille-P3237T	1871022	PRJEB18025	GCF_900143685.1	RefSeq	Chromosome	1107814	2009306	2016-12-08	1811	PRJEB18025	SAMEA4555315
Collinsella bouchesdurhonensis	strain: Marseille-P3296	1907654	PRJEB18748	GCF_900155365.1	RefSeq	Scaffold	208338	1876212	2017-01-05	1706	PRJEB18748	SAMEA37051168
Phoenicibacter congonensis	strain: Marseille-P3241	1944646	PRJEB19959	GCF_900169485.1	RefSeq	Complete Genome	1447956	1447956	2017-03-14	1261	PRJEB19959	SAMEA103910411
Collinsella vaginalis	strain: Marseille-P2666	1870987	PRJEB20374	GCF_900176655.1	RefSeq	Scaffold	90582	2161687	2017-04-28	1905	PRJEB20374	SAMEA103972705
Eggerthella timonensis	strain: Marseille-P3135	1871008	PRJEB20940	GCF_900184265.1	RefSeq	Contig	3914488	3916897	2018-01-02	3366	PRJEB20940	SAMEA104087845
Enorma phocaeensis	strain: Marseille-P3242	1871019	PRJEB21314	GCF_900186505.1	RefSeq	Scaffold	696848	2377193	2018-01-02	2082	PRJEB21314	SAMEA104125746
Raoultibacter massiliensis	strain: Marseille-P2849	1852371	PRJEB21863	GCF_900199545.1	RefSeq	Scaffold	240413	3656448	2018-01-02	3017	PRJEB21863	SAMEA104168370
Slackia exigua	strain: NCTC12994	84109	51765_F02	GCF_900450505.1	RefSeq	Contig	2094872	2102748	2018-08-01	1767	PRJEB6403	SAMEA4521473
Slackia heliotrinireducens	strain: NCTC11029	84110	52006_A02	GCF_900637575.1	RefSeq	Complete Genome	3166158	3166158	2018-12-20	2818	PRJEB6403	SAMEA44527918
Raoultibacter phocaeensis	strain: Marseille-P8396	2479841	PRJEB29222-1	GCF_901411515.1	RefSeq	Contig	1965501	3861034	2019-05-29	3197	PRJEB29222	SAMEA5583571
Enorma burkinafasonensis	strain: Marseille-P9525	2590867	P9525	GCF_902150035.1	RefSeq	Scaffold	153564	2234109	2019-07-03	1963	PRJEB33133	SAMEA5731258
Arabiibacter massiliensis	isolate: MGYG-HGUT-02413	1870985	UHGG_MGYG-HGUT-02413	GCF_902386925.1	RefSeq	Chromosome	2387222	3377915	2019-08-10	2911	PRJEB33885	SAMEA5851917
Enteroscipio rubneri	isolate: MGYG-HGUT-02440	2070686	UHGG_MGYG-HGUT-02440	GCF_902387165.1	RefSeq	Contig	149257	2826736	2019-08-16	2361	PRJEB33885	SAMEA5851945
Collinsella intestinalis	isolate: Collinsella_intestinalis_DSM_13632	147207	DSM13632	GCF_902501455.1	RefSeq	Contig	453107	1776933	2019-10-14	1581	PRJEB32644	SAMEA5935206
Slackia isoflavoniconvertens	isolate: SRR2846706_bin.202_CONCOCT_v1.1_MAG	572010	SRR2846706_bin.202_CONCOCT_v1.1_MAG	GCF_938042285.1	RefSeq	Contig	132913	2098826	2023-01-10	1734	PRJEB51075	SAMEA14085613
Adlercreutzia murintestinalis	isolate: Adlercreutzia_sp_nov1_DSM112345	2941325	Adlercreutzia_sp_nov1_DSM112345	GCF_943192905.1	RefSeq	Contig	88145	2041910	2022-06-10	1779	PRJEB50452	SAMEA14418517
Anaerotardibacter muris	strain: CLA-AA-M13	2941505	Eggerthellaceae_gen_nov_CLA_AA_M13	GCF_943192915.1	RefSeq	Contig	236490	1752169	2022-06-10	1480	PRJEB50452	SAMEA14418522
Adlercreutzia agrestimuris	strain: DSM 109821	2941324	Adlercreutzia_sp_nov2_DSM109821	GCF_943193125.1	RefSeq	Contig	567955	2132383	2022-06-10	1767	PRJEB50452	SAMEA14418516
Adlercreutzia aquisgranensis	isolate: Adlercreutzia_sp_nov3_DSM108611	2941323	Adlercreutzia_sp_nov3_DSM108611	GCF_943193145.1	RefSeq	Contig	162933	2613901	2022-06-10	2089	PRJEB50452	SAMEA14418515

## Sheet: Supplementary Table 4
Accession	Protein names	Gene Names	Organism	Length	Sequence	Organism (ID)
A0A6F8SHR2	4Fe-4S Mo/W bis-MGD-type domain-containing protein	ADCFC_01720	Adlercreutzia hattorii	1172	MAQLTMSRRNFMKTMAITGAAAAVSSSAVAPMRALAEDADATAGELKHVRTCCRACGKVECGVWVTVQDGKAIKVEGDESAPQSRGHCCAKSQSSMHAAYHPDRLRYPVKRTNPKGSDDPGWVRITLDEAFELSGQGLGEVVDKYGGQSIFVMCGTSRVWSLGPYQGMKQLFGTPNAHLAYQVCKGPRHWAGIMTDEMGSPWMEVEAEPKVYLQWGTAVEYSNYDTTNRTISDVAPHATAHICVDPRVTPLSKEADIWLPLRPGTDGALALGWFNWIIENEAYDDTMVRRWSNATFLFCDDKPWKTEGWLVEGNGGIDMRTKLITEADIIEGGKYQRFMVWDENNNRLTYWDAEEGKWEGEMHKIPTTGSFIEHPLEGLVAPGWLPDPSTWCDPADAKF…	2707299
A0A6F8SHM7	4Fe-4S Mo/W bis-MGD-type domain-containing protein	ADCFC_02870	Adlercreutzia hattorii	1019	MGKLNMTRRSFVKTAAVSAAVAAVAGAASPTAALAENENAAATESAVTRIRSCCRGCGKVECGVWVYVQDGKVIRTEGDADCFLTMGNHCSKGQASIQAAYHPDRIKYPMKRTNPKGDDDPGWVRISWDEAYQTIADNILEITAKYGNESTFTWCGTGRQWCMQSDAGMALLLFGTPNIVAAYQVCKGPRHFASRIDNVQAWSWSELINHSTKFVQWATEQSQSNYDDAARTVVDVARCADAFISVDPRQTNLGRTAKYWLPLRPGTDNALALGWCHLILKNDLCDWQFLKRWSNSPFIVVPDMDPTGYEEHVQNGGYPYAYQTRLLTEADIDPTMVDWEIEGDGDPQRYLVFDQLNNRWTYWQAHPEVGEAHWEGEDWQKSTSYFDQDLSRLRDDESK…	2707299
A0A6F8SN08	4Fe-4S Mo/W bis-MGD-type domain-containing protein	ADCFC_19820	Adlercreutzia hattorii	1048	MGKLNLSRRTFAKLSAATAATAVIGCAVPGAALAEDAEAPSRGSEIKRVRTCCRGCGKMECGVWVTVENGRAVKVEGDQSSFQSSGNCCGKSQSSLQAAYHPDRIYHPMKRTNPKGEEPGWQRITWDEAMETIGSKFQEIMDQYGGQSIFNMCGTSRQWVYGPYAFYKWLFDTPNAHVASEICKGPRRLMGWISSVDGAPWMALRDGPRVYVQWGTAPENSNYDDSCRNLVDRMSAAETHICIDPRLSGSGKEADYWLNLEPGTDGALALAWQHILIEKDLIDWEFVKRWTDASLLVVEDMEPTGGRYLDLSSPIQVPALQDLIGTKLKTRLLKEMDLVEGGSPHKFMAWNKKANDGKGGLVYWDTDTTQWQGCNHVAPTRDQMEVVYAGTSQEGYLPP…	2707299
A0A6F8SMV5	4Fe-4S Mo/W bis-MGD-type domain-containing protein	ADCFC_20760	Adlercreutzia hattorii	1214	MAKLSLTRRSFLKAAAVTGAASTLSFAAAPSAALAEGVDESAGEVKRIRSCCRACGKCECGVWVTVQDNKVIKVEGDESNAHSRGHCCAKSQASMLALYHPDRLRYTMKRTNPKGEDDPGWVRVNFAEAMDEIGAKYNELIAKYGGKSIFSMGGTSRVWAQPPYGTLKSVFGTHNFHSAYEICKGPRHFGGVLTDEKGSPWMEVEQGPIVYVQWGTASEYSNYDSTNRTVVDCSQRAYKHILVDPRMSPLGKEADLWLPIRVGTDLAMSLGWLKWIVDNDAYDKNFVKRWSNGPFLYNPEADGKTYKGYFLEMNGGIHMTSRLLTEADLDREWVSQFWEPAPEQYSYRRFICWDAANEKPTYWDAEECQWEGEKHKIPTTGTWIEHPYKPIIADAWLPD…	2707299
A0A1Y4G9X4	Molybdopterin dinucleotide-binding protein	B5F40_02115	Gordonibacter sp. An230	1036	MGKLNLTRRTFAKLSAVTGAAIACATAAPHAALAEDATASAKGGDVKRVRTCCRGCGKMECGVWVTVQDGRAVKVEGDQSSFQSSGNCCGKSQSSIQAAYHPDRIYHPMKRTNPKGEDPGWTRISWDEAMQIIGEKFNEIMERYGGQAIFNMCGTSRQWVYAPYCFYKWLFDTPNAHLASEICKGPRRLMGWISSVDGAPWMALRDGPRVYVQWGTAPENSNYDDSCRNLVDKMTEADVHICIDPRLSGSGKEADYWLNLRPGSDGALALAWQRIIIEHDLVDWEFVKRWTNASFLVVEDMEPTGGRYFELSSPMAGSTAGSPAPPADIAGTKLKTRLLKESDVVEGGSPRKFYAWNKLANGGAGGLVFWNTDTTQWEGCNHVAPTRDQMEVVYEGTSQ…	1965592
A0A1Y4GC42	4Fe-4S Mo/W bis-MGD-type domain-containing protein	B5F40_02140	Gordonibacter sp. An230	986	MRKLLSTTRRSFLKLAAVVAGCAAVSGAVTSAEKALAETEAAGSTAEVKRVRTACRGCGKMECGVWVTVQDGRAVKVEGDESAYQSNGNCCSKAQASIQAAYHPDRLHYPLRRTNPKGEDPGWVRISWDEAIRACHEKFTEVKDKFGGEGIMTMTGTSRFWGMGASRLGRLYGSVNGHGAAQICKGIRRDAGSLTIENGIFFHETVGFPKVYVQWGTGPSISNYDDSCRTITETIARAETYILVDPRMNNEGKEADIHLALRPGTDGAMALGWTHLVMKNGWEDHTFCTRWSNGPFLYCEDLDLDDEPFFTGKFTKGNGLNVKTRLLRECDLVEGGSVSRFMVWDSLNERLTYFDADEEVGLWEGESGHHIPTTFTDYVRPSGDMRNPSEGDVSGRIPD…	1965592
A0A1Y4G6C6	4Fe-4S Mo/W bis-MGD-type domain-containing protein	B5F40_03175	Gordonibacter sp. An230	952	MPSTTMSRRSFLQLAAITASAATVAGAASEPLQALAEVEEGSSNEVKRIRTACRGCGKMECGVWVTVENGRAVKVEGDESARQSNGNCCGKSQASIQAAYHPDRLKYPMKRTNPKGGDPGWQRITWDEAYDAVYQGLSNLYEKYGNTTFTFMTGTSRMWGMSAPGYMQLVDGINDVGAAQICKGPRREAGALTIENGIHFQALVDRPQVLVQWGTDQTQSNYDDSCRTTVEALTRAQTFISVDPRKSNMGKEADYHLALRPGTDGALLMAWTRIVMEEELYDDLLVKRWSNAPFLHVEELEPSGWIGVSGNVSPAFEVKTRLLKESDIKEGGDPKKFMVWDNLHDRLTYFDANEEGEHAGMWEGQTEHDISTTGFEYEPTGGWVPDPMPFPVDIDPALW…	1965592
A0A1Y4G1N8	Molybdopterin dinucleotide-binding protein	B5F40_09310	Gordonibacter sp. An230	986	MGKLMLSRRSFAKAAAVTMAAAGVSGTANIGAALAEQSADGGAGEVKRIRSCCRGCGKMECGVWVTVRDGRVIKTEGDESAFQSAGNHCAKGQASLQAAYHPDRLLYPLKRTNPKGEDPGWERISWDEAVKMVVQGIETCQEKYGNPTFFGMSGTSRVWSMGGYSALPAIFDSPNAIRADQICKGPRYWASKINDCWSWYWMETVGRPRVYVQWGGASELSNYDDSCRTTVDVATRADKHIIVDPRQTNLGKEADIWVNLRPGTDGAVANCWAQVIIENDLIDDLYVRRWMNAPMLVVEEESFEPTPCSSSLQSASIKTRLLKESDIKEGGSDTRFMVVNELTGNLSWYDASLDTPGWEGEDWKPMTEGTTPHQPGLDATGQSQGFLPNRSQFPEGLYP…	1965592
A0A1Y4G0U9	Molybdopterin dinucleotide-binding protein	B5F40_10395	Gordonibacter sp. An230	1238	MAGAASTVGFAATPSTALAEGQDESAGEIKRIRSCCRACGKVECGVWVTVQDGKVIKVEGDESNAHSRGHCCAKSQSSMLALYHPDRLRYCMKRTNPKGEDDPGWVRITLAEAFDEAGAKFNEIVEKYGGEANFAMGGTSRVWAQPPYGTLKSIFPTPNAHLAYEICKGPRHFAGILTDEIGSPWMEVEQGPLVYVQWGTAAEYSNYDSTNRTVVDCSQRAYKHILVDPRMTPLGKEADLWLPLRVGTDLCLSLTWLKWIIDNEAYDDLFVRRWTNAPFLWNPEEGGRTVKGWFMEMNGGIDMESRILTEADLDREWVSQWWEPADPRYSYRRFICWDENNSKPTYWDAEACQWEGEKHKIPTTGTWIEHPYKPIMADAWLPDPSHFADPADPTYDAYW…	1965592
A0A1Y4G209	4Fe-4S Mo/W bis-MGD-type domain-containing protein	B5F40_11085	Gordonibacter sp. An230	1001	MEKLSVSRRGFLKMAMATAGAAALSSSGSPLVALADADGSPAAAEGEVRRIRTVCRGCGKMECGVWVTVQDGRAVRVEGDQSCFTSRGNCCTKSQSSIQACYHPDRLRYPMKRTRPKGEDPGWERITWDEAMRISAEKFAEIKEKYTGTGIFTMNGTSRMWAMGGYSTLSILTGAVNHHVASCICKGPRFLTTATTDQYGSNWMTSAEEPRVYVEWGGNIEYSNYDDSCRNLVNAINKAETFIIIDPRMTGAGKEADYWLNVRPGTDQAIALAWAKIIYENDLMDELYMKRWSNAPFLVVEDMEPTGGWMIDNGGAHDMKTRLLKECDVVEGGSYQRFYVHDAAKAKEGKTGNEALSFFDVEVTQWDGEHITTDAAMTNGRVAKEGTPFEGWLPEPTRF…	1965592
A0A1Y4G7X6	4Fe-4S Mo/W bis-MGD-type domain-containing protein	B5F40_12555	Gordonibacter sp. An230	969	MNKTLTRRTFAKAMITAAAACTVSAHAPHDGALAHASEEPRGEVKRVRSCCRACGKMECGVWVTVRDGRVIRIEGDESAFQSEGNCCSKSQSSMQAAYHPDRLRYPMRRTRPKGEDPGWERISWDEALDLLAENFQSIKDKYGGEALFTMGGTSRVWVQCACYSSLNTLLETPNSIQALQICKGPRAFATALVNDFGMFWYEATGKAKVYVQWGTACEYSNYDSTCRTVSSLAEGAEVHIVVDPRMTPLGKEADYWLPIRVGTDGALAMAWTNIVIERDLYNAHFVKRWTNGACLVVDDMEPSGGFAKDGRGGTDLKTRLLKESDLKEGGSHLRFMVWDNLAGTDDAHPLHGNDPSGHLTFWDNEVHAWEGESGKPQTEGHEVPDANPRVSTAFLPDES…	1965592
A0A1Y4FWR2	Molybdopterin dinucleotide-binding protein	B5F40_13440	Gordonibacter sp. An230	1018	MGNLTMSRRTFVKTAAITGAAAAAFGASTHTALAEETYPVVSGQDTVAVKTCCRGCGKMECGVKVIVQNGRAIRVEGDEGAFQSMGNCCTKSQSSIQAAYHPDRLHYPMKRTNPKGEEPGWQRISWDEAMQTVIDNFMEIKAKHGGEAIACQVGTSRIWCMHSESILKNMLETPNNVEAWQICKGPRHFATTMVSQFAMSWMETICRPKVYVQWGGASELSNYDDSCRTTVDVASRADVHISVDPRMANMGKEADYWQHLRPGTDAALGLAWTNVIIEKKLYDELYTKKWTNAPFLVCEDMEPSGFPTVRTDGSYWDVKTHLLKESDIKEGGSPYKFLVYDNNWEALKDQGIEHEYGAFTWFNADQEGNIDDTGGFWEGENYDSVKARETGREAAQDNL…	1965592
A0A1Y4G1Z8	Molybdopterin dinucleotide-binding protein	B5F40_14420	Gordonibacter sp. An230	957	MGKLTMSRRTFMGLAAATATTAAVAPSGLAAADAANEATGEVKRIRTGCRGCGKMECGVIAVVQNGRVIRLEGDPTAFQSMGNCCTKSQAAVQAAYHPDRLHYPMKRTNPKDADDPGWVRIGWDEAISTIVSKFDELQAKYGGESLFGMCGTSRVWCMFGASNGMYLWDSPNIVQAWQICKGPRHFGTLMCSSFADSWMETVAHPDVYVAWGGASEMSNYDDSCRTTVDVATRASTHICVDPRETNMGKEADYQLHLRPGTDGAMALAWTNVIIENELYDDLFTKKWTNGPFLVCEDLKPSGWTEASPIVMTPFELRTRLLKESDLVEGGSPKRFMVWDNLADKLTYFDAETGFWEGEEWVKPTAGKEAQQENLAPGLHQGFVIDPTPFNPEIDPALFG…	1965592
A0A1Y4FQS0	Molybdopterin dinucleotide-binding protein	B5F40_15455	Gordonibacter sp. An230	983	MVNSLLTRRSFVKLAAVVGAAAGLATATPHQALAETGGGGASADDVKVVRTCCRACGKNECGVLVTVQNGRAVKVEGDADTAFHSMGNCCTKSQASIQAAYHPDRLYHPLKRTNPKGAIDPGWTRITWDEAYATIAEKFQELKDRYGGESMFFMGGTSRIWTQHAYAGWLQLVESPNAVTAWQICKGPRHMATQMQSEFAYSWMATTDRPRVFVQWGTATEISNYDESCRTTVDLANTADEYISVDPRRTGLNHEADTWANLTPGTDGALALSWAQVIIENNLFKDLFVKRWTNAPFLVVDGMKPSGGELVNMIAWSELKPMRTRLLKEGDLKEGGSMARYMVWDELAGTDDAHPLHDNDPSGHLTYFDADTGLWEGEPDEVWSEFYDNPQPNLPKGTV…	1965592
A0A143X4A9	Acetylene hydratase (EC 4.2.1.112)	BN3658_01123	Coriobacteriaceae bacterium CHKCI002	959	MGKLTMSRRTFAGLAAATAAMAAFASVPSGLASADAASDASGEVKRIRTGCRGCGKMECGVIAVVQDGRVIRLEGDPTAFQSMGNCCTKSQAAVQAAYHPDRLRYPMKRTNPKDSDDPGWVRIGWDEAISTIVSKFDELQAKYGGESLFGMCGTSRVWCMFGASNGMYLWDSPNIVQAWQICKGPRHFGTLMCSSFADSWMETVAHPDVYVAWGGASEMSNYDDSCRTTVDVATRASTHICVDPRETNMGKEADYQLHLRPGTDGAMALAWTNVIIENELYDDLFTKKWTNGPFLVCEDMEPSGWTEASPIVMTPFELRTRLLKESDLMEGGSPKRFMVWDNLADKLTYFDAETGFWEGEEWVKPTAGKEAQQENLAPGLHQGFVIDPTPFDPEIDPAL…	1780377
A0A369P554	Molybdopterin dinucleotide-binding protein	C1850_05200 CQJ32_05185	Adlercreutzia equolifaciens subsp. celatus	1038	MGKLNLSRRTFAKLTAATAATAVVGCAVPGAALAEDAEAPSRGSEIKRVRTCCRGCGKMECGVWVTVENGRAIKSEGDQSSFQSSGNHCGKGQASIQAAYHPDRIYHPLKRTNPKGEDPGWVRITWDEAMDTIGEKFTEIIDQYGGQSIFNMCGTSRQWVYGPYCFYKWLFDTPNAHVASEICKGPRRLMGSITSVDGAPWMALRDGPRVYVQWGTAPENSNYDDSCRNLVDQMNNADVHICIDPRLSGSGKEADYWLNLRPGTDGALALCWQHIILKHDLVDWEFVKRWSNASFLVVEDMEPTGGRYYELFTPMAGSTADSPAPPADVVGTKLKTRLLKESDVVEGGSPRKFYAWNKNANGGQGGLVLWDVDTTQWEGCNHVAPTRDQMEVMYAGTSQ…	394340
A0A369NZY2	Molybdopterin dinucleotide-binding protein	C1850_05255 CQJ32_05240	Adlercreutzia equolifaciens subsp. celatus	992	MASLTMTRRTFAKVAAATAAAAGLGAGATGTALAETDAGPEKGNEVKRIRSACRGCGKMECGVWVTVQDGRVIKSEGDESAFQSAGNHCAKGQASLQAAYHPDRLRYPLKRTTPKGEDPQWQRISWDEAYKTTVDAIHANQDKYGKETCIFMGGTSRIWSMAPYGAFKQLFGSPNGIQANEICKGPRFYATAIDASNAYSWMEVVGRPRVFVQWGGASELSNYDDSCRTTVDVATRADKHIIVDPRQTNLGKEADIWVNLRPGTDGAVANCWAQVIIENELYDDLYVRKWMNAPMLVVQEESFKPTPTSSAQQSANIVTRILKESDLKEGGSDGRFMVINEKNGELSWYDATAANPGWEGEDWKPATEGREANQPGLDATGQTQGFVLDYVPFPDGLWP…	394340
A0A369NX66	Molybdopterin dinucleotide-binding protein	C1850_08350 CQJ32_10195	Adlercreutzia equolifaciens subsp. celatus	1214	MAKLSLTRRSFLKAAAVTGAASTLSFAVAPSAALAEGVDESAGEVKRIRSCCRACGKCECGVWVTVQDNKVIKVEGDESNAHSRGHCCAKSQASMLALYHPDRLRYTMKRTNPKGEDDPGWVRVNFAEAMDEIGAKYNELIDKYGGKSIFSMGGTSRVWAQPPYGTLKSVFGTHNFHSAYEICKGPRHFGGVLTDEKGSPWMEVEQGPIVYVQWGTASEYSNYDSTNRTVVDCSQRAYKHILVDPRMSPLGKEADLWLPIRVGTDLAMSLGWLKWIVDNDAYDKNFVKRWSNGPFLYNPEADGKTYKGYFLEMNGGIHMTSRLLTEADLDREWVSQFWEPAPEQYSYRRFICWDAANEKPTYWDAEECQWEGEKHKIPTTGTWIEHPYKPIIADAWLPD…	394340
A0A844RK05	Molybdopterin dinucleotide-binding protein (Molybdopterin-dependent oxidoreductase)	C1866_06890 GO726_05820	Eggerthella lenta (Eubacterium lentum)	1017	MGNLTMSRRTFVKTAAITGAAAAAFGASTHTALAEETYSSVSGNDTVAVKTCCRGCGKMECGVKVIVQNGRAIRVEGDEGAFQSMGNCCTKSQSSIQAAYHPDRLHYPMKRTNPKGEEPGWQRISWDEAMQSIVDNFMDIKAKHGGEAIACQVGTSRIWCMHSESILKNMLETPNNVEAWQICKGPRHFATTMVSQFAMSWMETITRPKVYVQWGGASELSNYDDSCRTTVDVASRADVHISVDPRMANMGKEADYWQHLRPGTDGALALAWTNVIIEKKLYDELYVKKWTNAPFLVCEDMEPSGFPTVRTDGSYWDVKTALLKESDIKEGGSPYKFLVYDNNWEKLKAEGVEHEYGAFTWFNADQEGVIDETGGFWEGENYDSEKARQGREAAQDNLL…	84112
A0A369N0I9	Molybdopterin dinucleotide-binding protein	C1866_10405 C1871_10060	Eggerthella lenta (Eubacterium lentum)	1102	MTQLTLTRRSFMKAMAVTGAAASLTAVAEPMRALAEGVDADAGEVKRVRSCCRACGKVECGVWVTVRDGKVVKVEGDESAPQSRGHCCSKSQSSMQALYHPDRLRFPVKRTNPKGEDDPGWVRITLDEAFEICGEKLKEVKEKYGGESIFVMCGTSRVWSLGPYQGMKQLFGTPNAHLAYQVCKGPRHFGGIMTDEMGSPWMEVEAEPSVYVQWGTACEYSNYDSTNRTVTDVAHRASKHIVVDPRVTPLGKEADIWLPLRPGTDGALALSWLNWIIENEAYDDTMVRRWSNASFLYVDDKPELTQGWLVEGNGGINMKTKLLTEADLKEDGKYQRFMVWDEANERLTYWDAELGMWEGEEHRIPTTGTWIEHPYKPLVADAWLPDQSTFADPATEPDR…	84112
A0A369NRA8	Molybdopterin dinucleotide-binding protein	C1871_06880	Eggerthella lenta (Eubacterium lentum)	1193	MANLSLSRRSFLKASAMAAAATTVGFAATPSTALAEGEDASAGEIKRIRSCCRACGKVECGVWVTVQDNKVIKVEGDESNAHSRGHCCAKSQSSMLALYHPDRLRYCMKRTNPKGEDDPGWVRITLAEAFDEAGAKFNEIVEKYGGEANFAMGGTSRVWAQPPYGTLKSIFPTPNAHLAYEICKGPRHFGGILTDEIGSPWMEVEQGPLVYVQWGTASEYSNYDSTNRTVVDCSQRAYKHILVDPRMTPLGKEADVWLPLRVGTDLCLSLGWLKWILDNEAYDDAFVRRWTNAPFLWNPEKDGRTAKGWFMEMNGGIDMESRILTEADCDPEWIGQYWDYEGRYQRFICWDENNNKPTYWDAEACQWEGEKHKIPTTGTWIEHPYKPIIADAWLPDPSK…	84112
A0A369N659	Molybdopterin dinucleotide-binding protein	C1871_09830	Eggerthella lenta (Eubacterium lentum)	1017	MGNLTMSRRTFVKTAAITGAAAAAFGASTHTALAEETYSSVSGNDTVAVKTCCRGCGKMECGVKVIVQNGRAIRVEGDEGAFQSMGNCCTKSQSSIQAAYHPDRLHYPMKRTNPKGEEPGWQRISWDEAMQSIVDNFLDIKAKHGGEAIACQVGTSRIWCMHSESILKNMLETPNNVEAWQICKGPRHFATTMVSQFAMSWMETITRPKVYVQWGGASELSNYDDSCRTTVDVASRADVHISVDPRMANMGKEADYWQHLRPGTDGALALAWTNVIIEKKLYDDLYVKKWTNAPFLVCEDMEPSGFPTVRTDGSYWDVKTALLKESDIKEGGSPYKFLVYDNNWEKLKAEGIEHEYGAFTWFNADQEGVIDETGGFWEGENYDSEKARQGREAAQDNLL…	84112
A0A369N5V4	Molybdopterin dinucleotide-binding protein	C1871_09900	Eggerthella lenta (Eubacterium lentum)	944	MLNLTRRSFLQVAAAASALAAVAPQATVALAEQDVPAHAAEVKRIRSCCRACGKMECGVWVTVENGKAVKIEGDESAWHSRGNCCSKSQSSLQAAYHPDRLKYPMKRTNPKGEEPGWVRITWDEAFTSIGQKVNETIERYGSQSIFSMIGTSRIWSMSGGNAMTYYFESPNVHYASQICKGPRFVGTRINSYDGMFWLATSERPKVYVQWGGASEISNYDDSCRTTVDIAVNADTHIVVDPRMTGLGKESDIWNPVRPGTDGALALSWTNVIIENNLYDDLYVKRWTNGPFLYCSSIEPTGFETKAPSSRMFEVKTRLLKESDVVDGGSPKRFMIWDKLREAAGMTGNDCLTYYDVDLGNFEGELEWSPQTEGRLSDQYAEGAVPGFLPDPVEFDPAKD…	84112
A0A369N3G4	Molybdopterin dinucleotide-binding protein	C1871_10040	Eggerthella lenta (Eubacterium lentum)	981	MVKSLLTRRSFVKLAAVVGAAAGLAATPHQALAETGGGGAAAGVKVVRTCCRACGKNECGVLVTVQNGRAVKVEGDAETAFHSMGNCCTKSQSSIQAAYHPDRLYHPMKRTNPKTETDPGWVRISWDEAYATIAEKFQELKDKYGGESMFFMGGTSRIWTQHAYAGWLQLVESPNAVTAWQICKGPRHMATQMQSEFAYSWMATSDRPRVFVQWGTATEISNYDESCRTTVDLANTADEYFSIDPRRTGLNHEADTWVHLRPGTDGALALSWANVIIENNLFKDLFVKRWTDAPFLVVDGMEPSGGALVNMIAWSELKPMRTRLLKEGDVKEGGSMARYLVWDELAGTDGDHPLHDNDPTGHLTYFDAETGLWEGEPDEVWSEFYDNPQPNLPKGTVPG…	84112
A0A369MYQ2	Molybdopterin dinucleotide-binding protein	C1871_14390	Eggerthella lenta (Eubacterium lentum)	1032	MGKLNLTRRAFTKLTAVTGAALACAAAVAPNAALAEDAGAAARGDDVKRVRTCCRGCGKMECGVWVTVQNGRAIKVEGDQSSFQSSGNCCGKSQSSIQAAYHPDRIYHPMKRTNPKGEDPGWQRITWDEAMEIVGTKFNELMDRYGGQCIFNMAGTSRQWVYGPYAFYKWLFDTPNAHVASEICKGPRRLMGWISSVDGAPWMALRDGPRVYVQWGTAPENSNYDDSCRNLVDKMTEADVHICIDPRLSGSGKEADYWLNLRPGSDGALALCWQHLVIKNDLVDWEFVKRWTNSSFLVVEDREPTGGRYIDLSTPLNNAGIPADVVGTKLKTRLLKESDVVEGGSPRKFYAWNKLANDGAGGLVMWDVDTTQWEGCNHVAPTRDQMEVVYKGTSQEGYL…	84112
A0A369NMA7	Molybdopterin dinucleotide-binding protein	C1871_14425	Eggerthella lenta (Eubacterium lentum)	952	MANTTQRRSFGTMSRRSFMRLAGVTSAALALTSATAPAALAEEHDSGTVASSDGVQRIRTMCRGCGKMECGVWVTVENGRAIKIEGDESSFASSGNSCSKSQASLQACYHPDRLAYPMKRTNPKGDDDPGWVRISWDEALAEAGTKLNEIKEQRGGNSMFSMCGTSRIYCMASALGMQGILNTANTHQAYQICKGPRHVATGMVSARAYSWMATVDRPSVFVQWGGASELSNYDDSCRTTVDAAVKADKHIIVDPRQTNLGKEADIWNPLRPGTDGAVGLGWLNVIMENNLYDELWVKRWTNGPFLVCEDIEPSGWQQMGAGGPEEIKTRLLKESDVQEDGSPKRFMVYDQLNQRLTYFDADTGYWEGEQPRTLTGKEARQKHLAPGVTQGWVPDPTGF…	84112
A0A369MT48	Molybdopterin dinucleotide-binding protein	C1871_14445	Eggerthella lenta (Eubacterium lentum)	1002	MGKTTVTRRAFAQLAAATGAIAAMGVGTRPAVALTDGNSGTAGERGIKKIRSCCRGCGKVECGVWVYIQDGKVVRTEGDETCFNTMGNHCSKGQASIQAAYHPDRIKFPMKRTNPKGSEDPGWVRISWDEAYRTIADNIMQLREKYGPESLFTWCGTGRQWCMQSDAGMALELFGTPNIIAAYQVCKGPRHFSSRLDNVQAWSWSEVINHSTKYVQWATDPSVSNYDDSSRLVIDVAREAEAFIVVDPRLSNLGRTAKYWLNLRPGTDNAMALGWCHIILKHDLVDWQFVKRWSNASFIVVPDMDPSGYTEAVQNTKSPYEYRTRLLTEADIDPSMVDWEIEGEGNPKRYLVYDQINRRWTYWQADPEDAHWEGETWTKQTSGFTQDVSRLRDDESKVA…	84112
A0A369MMX4	Molybdopterin dinucleotide-binding protein	C1871_15485 C1872_12910	Eggerthella lenta (Eubacterium lentum)	964	MGELLMTRRAFAKVMAVTAAAAGFTGAQSALADTEPAASSGEVKRIRSACRGCGKMECGVWVTVQDGRVVKTEGDESAFQSAGNHCAKGQASLQAAYHPDRLMYPLKRTNPKGQEPGWVRISWDEAYRSTVEAIHKNQEKYGNETCFFMGGTSRIWAMGPYGALKQCFGSPNGIQANEICKGPRFYATKLNDSNAYSWMEVVGRPRVYVQWGGASELSNYDDSCRTTVDVATRADKHILVDPRQTNLGKEADIWVNLRPGTDGAVANCWANVIIENELYDDLYVRKWMNAPMLVVEDESFEPTPSSSSAQTAKVRTRLLKESDLVEGGADTRFMVLNEITNELSWYDAGGDNPGWEGEDWVPATEGKEAHQPGLDLTGQTQGFVLDYVPFPDGLLPALH…	84112
A0A369MYQ4	Molybdopterin dinucleotide-binding protein	C1872_02085	Eggerthella lenta (Eubacterium lentum)	1193	MANLSLSRRSFLKASAMAAAATTVGFAATPSTALAEGEDASAGEIKRIRSCCRACGKVECGVWVTVQDNKVIKVEGDESNAHSRGHCCAKSQSSMLALYHPDRLRYCMKRTNPKGEDDPGWVRITLAEAFDEAGAKFNEIVEKYGGEANFAMGGTSRVWAQPPYGTLKSIFPTPNAHLAYEICKGPRHFGGILTDEIGSPWMEVEQGPLVYVQWGTASEYSNYDSTNRTVVDCSQRAYKHILVDPRMTPLGKEADVWLPLRVGTDLCLSLGWLKWILDNEAYDDAFVRRWTNAPFLWNPEKDGRTAKGWFMEMNGGIDMESRILTEADCDPEWIGQYWDYEGRYQRFICWDENNNKPTYWDAEACQWEGEKHKIPTTGTWIEHPYKPIIADAWLPDPSK…	84112
A0A369MMX6	Molybdopterin dinucleotide-binding protein	C1872_12930	Eggerthella lenta (Eubacterium lentum)	1002	MGKTTVTRRAFAQLAAATGAIAAMGVGTRPAVALADGNSGAAGERGIKKIRSCCRGCGKVECGVWVYIQDGKVVRTEGDETCFNTMGNHCSKGQASIQAAYHPDRIKFPMKRTNPKGSEDPGWVRISWDEAYRTIADNIMQLREKYGPESLFTWCGTGRQWCMQSDAGMALELFGTPNIIAAYQVCKGPRHFSSRLDNVQAWSWSEVINHSTKYVQWATDPSVSNYDDSSRLVIDVAREAEAFIVVDPRLSNLGRTAKYWLNLRPGTDNAMALGWCHIILKHDLVDWQFVKRWSNASFIVVPDMDPSGYTEAVQNTKSPYEYRTRLLTEADIDPSMVDWEIEGEGNPKRYLVYDQINRRWTYWQADPEDAHWEGETWTKQTSGFTQDVSRLRDDESKVA…	84112
A0A369MPZ2	Molybdopterin dinucleotide-binding protein (Molybdopterin-dependent oxidoreductase)	C1872_12950 GO726_11140	Eggerthella lenta (Eubacterium lentum)	1032	MGKLNLTRRAFTKLTAVTGAALACAAAVAPNAALAEDAGAAARGDDVKRVRTCCRGCGKMECGVWVTVQNGRAIKVEGDQSSFQSSGNCCGKSQSSIQAAYHPDRIYHPMKRTNPKGEDPGWQRITWDEAMEIVGAKFNELMDRYGGQCIFNMAGTSRQWVYGPYAFYKWLFDTPNAHVASEICKGPRRLMGWISSVDGAPWMALRDGPRVYVQWGTAPENSNYDDSCRNLVDKMTEADVHICIDPRLSGSGKEADYWLNLRPGSDGALALCWQHLVIKNDLVDWEFVKRWTNSSFLVVEDREPTGGRYIDLSTPLNNAGIPADVVGTKLKTRLLKESDVVEGGSPRKFYAWNKLANDGAGGLVMWDVDATQWEGCNHVAPTRDQMEVVYKGTSQEGYL…	84112
A0A369MNK1	Molybdopterin dinucleotide-binding protein	C1872_12975	Eggerthella lenta (Eubacterium lentum)	962	MGKLHMSRRDFVKVSVVTGAAFGISALAEPSLAVADDAVDKPVGGDIKRIRTGCRGCGKMECGVIAVVQNGRVVRMEGDPTAFQSMGNCCTKSQAAIQAAYHPDRLHYPMKRTNDKESDDPGWVRISWDEAMTTIVSKFDELQARYGGESLFGMCGTSRVWCMFGASNGMYLWDSPNIVQAWQICKGPRHFATLMCSSFADSWMETVAHPDVYVAWGGASEMSNYDDSCRTTVDVATRSTTHICVDPRETNMGKEADFQLHLRPGTDGAMALAWTNVIIENNLYDELFTKKWTNGPFLVCEDMEPTGWTEASPIVMTPFELKTHLLKESDLLEDGSPKRFMVWDNLAGRLTYFDSETGFWEGEEWTKPTAGKEASQENLAPGFHQGFVIDPTPFDPEID…	84112
A0A369N0W7	Molybdopterin dinucleotide-binding protein	C1872_13090	Eggerthella lenta (Eubacterium lentum)	1017	MGNLTMSRRTFVKTAAITGAAAAAFGASTHTALAEETYSSVSGNDTVAVKTCCRGCGKMECGVKVIVQNGRAIRVEGDEGAFQSMGNCCTKSQSSIQAAYHPDRLHYPMKRTNPKGEEPGWQRISWDEAMQSIVDNFMDIKAKHGGEAIACQVGTSRIWCMHSESILKNMLETPNNVEAWQICKGPRHFATTMVSQFAMSWMETITRPKVYVQWGGASELSNYDDSCRTTVDVASRADVHISVDPRMANMGKEADYWQHLRPGTDGALALAWTNVIIEKKLYDELYVKKWTNAPFLVCEDMEPSGFPTVRTDGSYWDVKTALLKESDIKEGGSPYKFLVYDNNWEKLKAEGVEHEYGAFTWFNADQEGVIDETGGFWEGENYDSEKARQGREAAQDNLL…	84112
A0A369MIX7	Molybdopterin dinucleotide-binding protein	C1875_04745	Eggerthella lenta (Eubacterium lentum)	1193	MANLSLSRRSFLKASAMAAAATTVGFAATPSTALAEGEDASAGEIKRIRSCCRACGKVECGVWVTVQDNKVIKVEGDESNAHSRGHCCAKSQSSMLALYHPDRLRYCMKRTNPKGEDDPGWVRITLAEAFDEAGAKFKEIVEKYGGEANFAMGGTSRVWAQPPYGTLKSIFPTPNAHLAYEICKGPRHFGGILTDEIGSPWMEVEQGPLVYVQWGTASEYSNYDSTNRTVVDCSQRAYKHILVDPRMTPLGKEADVWLPLRVGTDLCLSLGWLKWILDNEAYDDAFVRRWTNAPFLWNPEKDGRTAKGWFMEMNGGIDMESRILTEADCDPEWIGQYWDYEGRYQRFICWDENNNKPTYWDAEACQWEGEKHKIPTTGTWIEHPYKPIIADAWLPDPSK…	84112
A0A369MFC1	Molybdopterin dinucleotide-binding protein	C1875_07150	Eggerthella lenta (Eubacterium lentum)	1017	MGNLTMSRRTFVKTAAITGAAAAAFGASTHTALAEETYSSVSGNDTVAVKTCCRGCGKMECGVKVIVQNGRAIRVEGDEGAFQSMGNCCTKSQSSIQAAYHPDRLHYPMKRTNPKGEEPGWQRISWDEAMQSIVDNFLDIKAKHGGEAIACQVGTSRIWCMHSESILKNMLETPNNVEAWQICKGPRHFATTMVSQFAMSWMETITRPKVYVQWGGASELSNYDDSCRTTVDVASRADVHISVDPRMANMGKEADYWQHLRPGTDGALALAWTNVIIEKKLYDDLYVKKWTNAPFLVCEDMEPSGFPTVRTDGSYWDVKTALLKESDIKEGGSPYKFLVYDNNWEKLKAEGIEHEYGAFTWFNADQEGVIDETGGFWEGENYDSEKARQGREAAQDNLL…	84112
A0A369MFE7	Molybdopterin dinucleotide-binding protein	C1875_07265	Eggerthella lenta (Eubacterium lentum)	962	MGKLHMSRRDFVKVSAVTGAALGISALAEPSLAVADDAVDKPVGGDIKRIRTGCRGCGKMECGVIAVVQNGRVVRMEGDPTAFQSMGNCCTKSQAAIQAAYHPDRLHYPMKRTNDKESDDPGWVRISWDEAMTTIVSKFDELQARYGGESLFGMCGTSRVWCMFGASNGMYLWDSPNIVQAWQICKGPRHFATLMCSSFADSWMETVAHPDVYVAWGGASEMSNYDDSCRTTVDVATRSTTHICVDPRETNMGKEADFQLHLRPGTDGAMALAWTNVIIENNLYDELFTKKWTNGPFLVCEDMEPTGWTEASPIVMTPFELKTHLLKESDLLEDGSPKRFMVWDNLAGRLTYFDSETGFWEGEEWTKPTAGKEASQENLAPGFHQGFVIDPTPFNPEID…	84112
A0A369MIY1	Molybdopterin dinucleotide-binding protein	C1875_07295	Eggerthella lenta (Eubacterium lentum)	967	MGVLTLSRRRFLEASAVVGGAAVLSAATASSALAESNVESGGSNDVKRVRSCCRACGKMECGVWVTVQNGRAIRVEGDESAFQSMGNCCNKSQSSIQAAYHPDRLYHPMKRTNPKDNDDPGWVRISWEEAFSTITQKLEETAEKYSGLSVFGMSGTSRQWGMLAYGALGQLVGSPNMAIPWQVCKGPRFFGTSLNSCDAFSWQENVSRPKVYVSWGTAPECSNYDDSCRTIIDVAEKAQTHILVDPRMTNHGKEADLWLPLRPGTDDAMALAWMNVVVEGNLYDELFVKKWTNAPYLVVEDMEPTPGNEYKKIVSGTFTVKTRLLKESDLQEDGDPANYMVWDAAHDKLSYCNGDTCEWEGETWVRPEEGFVPELDDLVPGVAPGFVISPTPMPNGIDP…	84112
A0A369MG55	Molybdopterin dinucleotide-binding protein	C1875_07325	Eggerthella lenta (Eubacterium lentum)	1002	MGKLTMTRRSFAQLAAVAGAAAAVGAGVGPIAALADSGSTAAGDRGIRKARSCCRGCGKVECGVWVYVQDGKVIRTEGDETCFNTMGNHCSKGQASIQAAYHPDRIKFPMKRTNPKGSEDPGWVRISWDEAYQTIADNIMQIRKKYGPESLFTWCGTGRQWCMQSDAGMALELFGTPNIVAAYQVCKGPRHFSSRLDNVQAWSWSEVINHSTKYVQWATDPSISNYDDSSRLVIDVAREAEAFIVVDPRMSNLGRTAKYWLNLRPGTDNAMALGWCHIILKHDLVDWQFVKRWSNASFIVVPDMEPTGYTEAVQNTKSPYEYRTRLLTEADIDPSMVDWEVEGDGNPKRYLVYDQINHRWTYWQADPEDAHWEGETWTKQTSGFTQDVSRLRDDESKVA…	84112
A0A369MIZ1	Molybdopterin dinucleotide-binding protein	C1875_07345	Eggerthella lenta (Eubacterium lentum)	1047	MGELNLTRRAFTKLAAVTGAAVACTAAAPNAALAEDAGAAARGDDVKRVRTCCRGCGKMECGVWVTVQNGRAVKVEGDQSSFQSSGNCCGKSQSSIQAAYHPDRIYHPMKRTNPKGEDPGWQRITWDEAMQTIGEKFQQIIDRYGGQSIFNMAGTSRQWVYGPYAFYKWLFDTPNAHVASEICKGPRRLMGWISSVDGAPWMALRDGPRVYVQWGTAPENSNYDDSCRNLVDKMNEADVHICIDPRLSGSGKEADYWLNLKPGTDGALALCWQHIIIEHDLVDWEFVKRWTDASLLVVEDMEPTGGRYIDLSSPVQVPPLEDLIGTKLKTRLLKESDLKEGGSPHKFYAWNKNANDGAGGLVYWDADATQWEGCNHVAPTRDQMEVVYKGTSQEGYLPP…	84112
A0A369M9F9	Dehydrogenase	C1877_01450	Gordonibacter pamelaeae	755	MDEKSWITELGDGTHQVRTCVWSPPGDHPVGCGIVVTVKDGKLVKVEGDPNHPITHGRLCPRCIALDEVEYHPDRILHPMKRDRADRGKDKWEVISWDEAYDLIESKVRKYWKEPGPQGILTFTGTGREITMYSAAYCHAIFMSPNYCMTLSGGACYGPRCTIANFQLGAGYPELDYAAYFPDRYEDPRWELPKYVLVWGKDPINSSPDGLFGHALVDLMKLGSKLIVVDPRVTWIAAHAEYHLQLRPGTDTALGLGLAHVIIAENLYNKEFVDKWCYGFDDFAEWVEDWTPERAGEVCWVDPELIRGAARAFAMNSPSSALWGLAIDQMTNGQQAGHIFLAICALCGYLDIPGGLTLARPSSFTGKWRYETVNSVPDEIRAKRMRDPEGKYSCWDAAG…	471189
A0A369M891	Dehydrogenase	C1877_01460	Gordonibacter pamelaeae	812	MDETKGKRGKERSVEKGYQDWRDNPTIRPWHPDRLNARSEFTISEDENDLNKPWRYEEDGLTVTRTSPWSPPGCHPVGCTLKLYTDEGGKLVKVEGDENNPVTQGRLCVRCITLKDYIYNPSRILHPMKRDPEKRGVADAWEEITWDEAFSLIKKRYDEITEQYGRESIVVFAGTGREGGTMAPFGSRMLCTPNYCYSQSGYACYVPRMAASSYLLGAAYPEIDYAGGLPGRYDDPEYEIPECIVVWGKEPLASNPDGLFGHAVIDLMRRGTRLIVVDPRKTWMSSRADYLLQLRPGTDTALAMAWLNVIISEGLYDKEFVEYWCYGFEELAERVKEMTPAKAAEITGVPEEKIVAAARMYATATPASIAWGLALDQKANGMQAGHCMIALMAICGNID…	471189
A0A369M9P1	Dehydrogenase	C1877_01900	Gordonibacter pamelaeae	788	MSNDYYESHRGEWQWQDGEYTVTRTTAWSGPGCHDGCGVLYYTKDGKLEKVEGDPDNPFNQGALCMRCLEMPEFVNNPTRLGHPMKRAGERGENKWERVSWEEALDLIEEKVRAIWKDYGPESIVCHIGTGRNNCDQIPYLCYAAFGSPNFSMGYLAGDSCFCPRSASMASQNGDFMIADCSQQFEKRYDESTGWRCPEVIVNWGCNAVVSNSDNFFGGWIVDCMQRGSKMITIDPSLTWLASRSAYWLRVRPGTDAALAMAMLNVIISEDLYDHDFVAKWCYGFDELAERVRDWTPERAAEVCWVEAEDIVGAARLYAQADPAAIQWGLKLDQTTNATATACAVNSLWAITGNVDNPGGNIIIRNAFDQNLSYGYGYHLLPPEVQAKRLGAEFPLMSR…	471189
A0A369M8H6	Dehydrogenase	C1877_01910	Gordonibacter pamelaeae	772	MDQANSYYEAHKGEVEWRDGDYTVTRTTVWSGPGCHDGCGVLYYTKDGKLEKVEGDPDCPFNQGTLCMRCLEMPEAVNHPDRPTGPLKRAGERGENKWESVTWDEAYDIIEEKVRAIWKDYGAESIACMIGTGRNNCWQIPYLCYAAFGSPNFCLGFLSGESCFQPRSAAMASMNGDFLIADMSQQFESRYDTENTEWVPPEMIVVWGCNPIASNSDNFYGGWVVDCMQRGSRLITVDPSLTWLAARSDYWLRLRPGTDGALALAMLNVIISEDLYDREFVEKWCYGFDELAERVKEWTPERAEAVCWVPKDTIIGAARAYAKAKPATIHWGLPIDQAVVGIPTAQAINALWAVTGNTDVPGGNIIIRNAFEQNVSYNYGYQTLPAEVQAKRIGAEYPL…	471189
A0A369M9Z2	Dehydrogenase	C1877_02450	Gordonibacter pamelaeae	746	MEKSEGITIPHEKPWRYEEGEYTVTRGSAWSGPGCHLGCGVLMYTDKDGKLVKVEGDPENPMTEGRLCVRCLDMPEIVNHKDRLTYPMKRARADRGKNKWERVSWDEAYDIVEREFNAIKDEYGAESVVFIHGTGRDIAPWQSRLCWSFGSPNYGNVLSGNACYLPRVAGMAATTGSFWIADVAQHFPDRFDHEGWTMPEVMFVWGNNPLIANSDGFFGHWVIDLMKRGMKTVVIDPRVTFLAAKANLHLPIRPGTDAALALGMLNVIINEEIYDKEFVDCWCYGFDELKERVQEYPADRVAAITWIPEDKIVRAARMLAAAKPATLQWGLAIDMTREAIPAGQAIAALFQITGNIDCPGGLVPPAEIMAYSGGWGRDLLPPEQEPKRLGLDRYRLLQM…	471189
A0A369M3A8	Dehydrogenase	C1877_02645	Gordonibacter pamelaeae	800	MADSAQAPVQEHWSETNGKKYRRGSRLPKKTDTRPPVPAAETPKVPWTWEEDGMTVIRGTARSAPGCHNVCGILSYVKDGKLVKVEGDPEDPYNQGRLCSRCLCIPDYVYHEDRLVKPMKRDRADRGKDKFVECSWDEAYDIIVREFKRVVDTYGADKIAMCQGTGRDIHQVTRLNACVGSPNEGVPYFAGNSCYLPRIASMACMLGGACVMDCSQFLPQRYDDPRYTVPKYCIVWGHQPFYSNADGFYGHWITDLMKRGMKVAVIDPQLTWLAARAGEDWLRVRPGGDGALAMAMLKVVCDEKLYDQEFCDKWVYGLEAVCERVAEMDLDDLCEKSWVAKEDVQRVARTYAASKPAAIQWGVALDQQTGGQQAAHAITALWCITGNLDVPGGNVMGDA…	471189
A0A369M6P4	Dehydrogenase	C1877_02725	Gordonibacter pamelaeae	792	MVENAVAEKDRDEIGTSKEENQFNFGAGKRQEVDPRWKHPKPFQYEEDGMVVTRTSVWSAPGCHEGCGVLVYSDKETGKFIKCEGDPDDPYNRGALCPRCLAFKQVEFHPDRILHPMRRVGERGSGQWERITWDEALETCYKEFRRISMTYGGDSIHCLRGTARDNQWQVGRMANTFGSPNEYGFLSGTACYLPRLSLMIMTYGGMLIADFSQFSALRYDDPEWVCPECTIVWGCNPTISNPDFFMGHWVTDAMKLGCKLISVEPRVTWLAAHADIHLQLRPGTDTGLALGMIKVIIDEDLYDHDFVERWTYGFDELAERARELSLDQVEAMTWVPKEKIVAAARLFATSKPANVVWGLAVDMQSQGTPCAAAIAALWTITGNLDVPGGMCYTASPMGV…	471189
A0A369M6U3	Dehydrogenase	C1877_02795	Gordonibacter pamelaeae	745	MEERDYQFVEHENPYTYRDGDLTVTRGSAWSGPGCHLGCGVLLYTNDEGDLVKVEGDPENPFNEGRLCVRCLDLPEMVNNPKRLTHPLRRAKADRGHDRWERIGWDEALDLIAAELNKVKEAYGPESVIFSCGTGRDIAPYITRLCWSFGSPNFVNIFSGNACYLPRVAGCIATTGAFWVADCAQQFPDRYDNPAWQMPETMFVWGNYPLIANSDGFFGHWVVDLMKRGMKIVMIDPKVTWLSAKAEVHLPVRPGTDAALALAMMNVIINEDLYDHDFVDRWCYGFEELSEHVQPFTPEYAETTTWVPAERIRKAARILAASRPATLQWGVAVDMTKEALPAGQAIMALFQVTGNVEVPGGIIVPPEILNYGGGWGFELLGDEQNERRLGLDKYSLFRL…	471189
A0A369M7B0	Dehydrogenase	C1877_03785	Gordonibacter pamelaeae	768	MSELTRVSETPRVTELEDGTKVYRTAQWSPPGCHGVGCGLRAFVKDGKLVKVEGDPDQPITNGRLCVRCLTLPEYLYHEDRLLYPMKRDRAYRGQPDKWERISWDEAYDIIVEKYRELTEKYGPDTVSVWTGTGREASAYQFQTCNQVFHSRTAIHANGGWSCVIPRQTAMDWLLGCAYVEYDGAFGFKDRYDDPRYELPRYMLVWGRDTLWSNPDGLFGHSTVDMMKRGMKVIVVDPRANWLARHAAYHFQIRPGTDAALAMAFNAVIIKEDLYDHDFVEKWTYGFDEYAERCCTMTPERAAEICEVPVEDIYAAARCLAQKPCTASVGLKTDQNPNTLQICHAIWGIFAICGNLDNPGGIKLGQTMLNGGSTGRKGVGMLVEEEDTNPIPIAGHDQY…	471189
A0A369M3J7	Dehydrogenase	C1877_03815	Gordonibacter pamelaeae	770	MRECFDPQIYKKDWQYQEGDLTVTRTCQWSAPGCHQGCSILFYTDKEGKLVKVEGDPNSPVTDGRLCMRCLVMVEAVYHPDRIIHPLKRAREDRGKDKWERITMDEAYELCVEMVKDTTEKYGAKSICTGAGTGRNATWQSNVLGQGAFGTPNDNCGLLAGNCCYTPRMQGMNAVLGDTFIADCGQLNEARFDHPDYRRPDLFIIWGNNPLRANADGFYGHWIIDCMRRGSELFVVDPQVTWLSAHAKLYVQVRPGTDAALALAIGHVMVEEELYDKEFVECWCYGFDEYKERVSDWTPERAAEICWCESEKIYEAARLIGTAGVTTLQWGVAFDQTKWANGTAHAAVAVQALTGNIDNPGGFVGINFGYVQSDIRENIAKSLPNVREGRLGDDGNWGL…	471189
A0A369M4T6	Dehydrogenase	C1877_04500	Gordonibacter pamelaeae	744	MAEEYRTVQHDKPFQYEEGGYQVTRGCAWTGPGCHLGCGVIMYQDADGKLAKCEGDPEDPWTNGRLCMRCLDVPEVTHHKERLQYPMKRAREDRGLDKWERISWDEAYDLITDEFMAMKEKYGAESVIFAQGTGRDIAAYITRLSWSFGSPNYTGLLSGQACYLPRIAGMAATTGAPWIPDAAQQFPERYDHPDYEVPEVMFVWGNYPLKSNIEGFYGHWVIDLMKRGMKLVTVDPKVTWLASKSELHLRVRPGTDAALALGMMKVIIEEDLYDHEFVDNWCYGFDELAERAKEFDVKRVSEITWVPEEKIIAAARMLGNAKNSTLQWGVAVDMTREAMPAGQAILALWEITGNMERPGGMIVAPEILSVAGGWGREILGPEQEAKRIGIKDYPLYNFG…	471189
A0A369M2I8	Dehydrogenase	C1877_07250	Gordonibacter pamelaeae	799	MEYNNEYNLDLYPKKLHWKEGDLTATRTTMWSGPGCHEGCQVIFYTDDDGKLVKVEGDPNSPFNQGRLCMRCLELPELVNHEERLRYPMKRAGKRGEDKWERVSWDKAYDIIEEKVRAFQEKDGPESIISMIGTGRNVSQVIAHNQYANFGGPDLTLCFLSGDSCMLPRTALCYVVMGNQWVADMSQFRPDRYENDPEWQIPECIVIWGTNPVVCNSDAFLGHWIVEAMKRGSELVTIDPQLTWIASKSKYWLRLRPGTDAALALGMMNVIIGEDLVDHDFIDKWTYGFEALAERVKDYPVEKVAEICWVEPELIVEAARFYAKAHPSTIQWGLAVDMSKIGTPTAHAIACLAGITGNIDNPGGNILIDQACGLEFGYNSGIEYLKEGMVEKRLGNSKY…	471189
A0A369M049	Dehydrogenase	C1877_07280	Gordonibacter pamelaeae	788	MREEDYKAAEAVRLETLADVNDLGKPWRYEEDGLTVTRTCPWSPPGCHPVGCGLKLYVNDEGRLVKVEGDENHPVTQGRLCPRCIALKDYVYNPARILVPLKRDRADRGKADAWEECSWDEAFGIVKENYERICAEYGPESIIGMSGTGREGGTMSLYPTMVFGTPNYCYMQSGYACYTPRLAAAAYITGTTYAEWDYSGALPGRWDDERYELTECLVIWGKAPLESNPDGFFGHAVVDAMRRGMRIIQIDPRVNWLSARADILLQLRSGTDTALAMAMLDIIIEEDLYDHDFVEYWCYGFDQLAERVRTMPPEKAAEICQVPVEKIYAAARMYATAKPAAILWGLAVDQKTDGMQNSQCIISLQAITGNLDRPGGQLLPGSDAGHNELGFGYKECIPD…	471189
A0A369M3V7	Dehydrogenase	C1877_07290	Gordonibacter pamelaeae	776	MKIFKGQGTSDLGKPWRYEEDGLTVIRGCAWSPPGCHPTGCGIKTYVNDAGELVKVEGDENHPITNGRLCVRCLTIPDYVYNPDRMRYPMKRAREDRGKDKWERISWDEAFDLIAEKVAYYKETYGAESILLMGGTGREGGPMLPAYAHSALGTPNACYTQSGYSCYIPRVAGTTYVLGATYPEMDYAGGLPGRYDDPAFTLPELIVFWGKEPLPSNGDGLFGHAAIDMMRRGAKLMSIDPRVNWVATRADWHLRLRPGTDAALGMAMLNVIISEDLYDHDFVDKWCYGFDQLAERVRDMPVEKAAGICGIDADLIREAARVYATSKPAQIAWGLAIDQKSNGVQAGHCVLALEAITGNIDVPGGQLIGDVNDGLELGFGWNNLGPELQGKIMGIKEYP…	471189
A0A369M051	Dehydrogenase	C1877_07320	Gordonibacter pamelaeae	853	MADYQEFLDGVDRAAYHEGEWRWEEDGYTVTRTYHYSPPGCHTSCGILLYEKDGKVRRVEGDPLDPCTNGKLCIKCLTLDESLNHPDRLKYPMRRAGERGENKWERISWDEAYDEIEERVRGIWETDGGNAIICVHGTGRNINWQVPFFGQAGLKTPNISTFGFTGFSCYMPRICGSIAPFGDFPIVDASETHADRYGNAEWVPPEVLVVWGNEPLASNADGYVGHWLVQCVQMGTKIISIDPRLTWWGVRAEHWLQIRPGTDAALACAWLNVIIGEELYDKEHVEAWCSGFDELVESVRETTPEWAAAICDLNPDDIRDSARLYARAEPGAIQWGLAFDQQVSAMALCLAGCDLMALCGNVDVPGGNILVHNAFEINAGYASGEHLTPPEWRAKKLNN…	471189
A0A369M3W8	Dehydrogenase	C1877_07340	Gordonibacter pamelaeae	830	MIDYEEFLDGIDRKAYHEGEVEWEEDGCTVTRTYNYSAPGCHDSCGVLLYTKDGKLEKVEGDPLDPYANGKLCMRCLDLDEMVNHPQRLKYPMRRAGERGENKWERISWDEALDMIDTYIKEEIDGKGLGRESILVGHGTGRNINWQVPFIAGACFRTANVGGIYFSGWWCYMPRVCGAAGPLGDYPIVDASETLPERYAHSEWVRPDVLVVWGNEPLKSNGDGYLGHWLNVCVQMGTKVVSIDPVLTWWGARAEHWLRPRPGTDCCIALAWLNVIMGEDLIDHEFVDNWCAYYDELKEHVQQFSPAWAASITGVPEDEIVAAARLYASADRGAIQWGLVFDAGTRSSMHWVEAVCDLMAICGNIEKPGTHVLVHNSFDINAGYSSVDLYADPQALERK…	471189
A0A369M430	Dehydrogenase	C1877_07355	Gordonibacter pamelaeae	788	MSEDEFYQRAEAVKLDTLSDVNDIGKPWRYEEDGLTVTRTSPWSPPGCHPVGCGLKLYVDDGGRLVRVEGDENNPVTQGRLCPRCLALKDYIYNPARLLHPMKRDPKERGNADAWERITWDEAFDIIKDEYDRITAAYGRESIVVFAGTGREGGTFAPYGTMCFGTPNFCYTQSGYACYTPRLAAIAYIAGTTYPEWDYAGALPGRWEDERYELTECLVVWGKAPLESNPDGFFGHAVIDAMRRGTRLIVIDPRVNWLATRADIHLQLRAGTDTALGMAWLNVIINEDLYDHDFVEYWCYGFDQLAERVQEMPPEKAAEICGVPVEDICAAARMYAQAKPAAIQWGLAADQKTDGMQNGQVTVDLMAITGNLDVPGGQILPGAGAGHNESGFGFEKGVG…	471189
A0A369M069	Dehydrogenase	C1877_07380	Gordonibacter pamelaeae	856	MEFKNDLGKPWKYEDGDFTVVRTSMWSPPGCHPVGCGLKLYVDAEGRLDHVEGDENNPITKGRLCARCLALKDYVYNPSRVIYPMKRDPKDRGQHDKWERITWDEAYALIKEKRDYFRDTYGPESMAVFSGTGRSGGILVADMAQAVLGTPNACYTQSGYACYQPRSMSCSHVLGAYYPEMDYAGGLEGTYDNPVYRVPEVIVMWGKMALASNGDGLWGHAVIDLMKRGAKLISVDPRVNWLATRAEVHLRVRPGTDTALAMAWLSIIINEDLYDHDFVEKWTYGFEEFSARINDPDKGMTPERAAEICEVPVEDIYRAARLYAAAKPASIAWGLAFDQNQNGNQAAHCVLALMAICGNIDVPGGQIIAEIDPAPGVEDDAEAQAAAEAAAVEGSTLDI…	471189
A0A369M4I1	Dehydrogenase	C1877_07400	Gordonibacter pamelaeae	844	MFDYGEFLKGIDREAYHEGEWQWEEDGYTVTRTYTYSAPGCHDSCGVLMYTKDGKLERVEGDPLDPCANGRLCMRCLNLAEGVNYADRPKYPLRRAGERGENKWERITWEEALDEIADWIHENLDEAGFGRESIFVNHGTGRNISSWVPFLGGACLGTPNIGAIGFSGYSCYLPRTCGTAAGIGDFPIVDASEGHADRYANPEWERPDVVVVWGCEPLRSNADGYLGHWLNVCMQMGTEFISIDPQLTWWGARAAYWLPLCPATDLALALAWLNVITAEDLIDHEFVDCWCAYYDELKEHVAQFTPDWAAEICQVPAEDIAAAARFYAGAERGAIQWGLAFDTQVDSIQLCQTVSNLMSVCGNIDKPGTNILVRNGFEINPGYATAQLYCDPDTFAKKL…	471189
A0A369M439	Dehydrogenase	C1877_07410	Gordonibacter pamelaeae	807	MADYREFLEKLDRKAYHEGEWQWQEDGYTVTRTTHWSPPGCHMGCGVLLYTKDGKLERVEGDPLNAVANGKLCMRCLDLPEAVNHPDRLKYPLRRFGERGQDRWERISWDEAYDEITERVLAIKEEHGSESIVVVHGTGRNIGWQVPYFASACMETPNVSTFGFTGFACYLPRMIGTSAKYGDMIIVDASQAHPDRYANPDWQAPGVVLVWGNEPIKSNADGFLGHWLVQCVQMGSKIVSVDPRLTWWGARAAYWLPVRPGTDAVAAMALLNVVIEEDLYDHDFVDRWCYGFEALAERVADKTPEWAAPICEVDAEALRGAARLIATSSSCACQWGLAFEQQIAALGVTEAVADLMAITGNIDNPGGNALYRCAFLIEKRYGLGDEYIDPEVYAKKLIP…	471189
A0A369M2P7	Dehydrogenase	C1877_07565	Gordonibacter pamelaeae	770	MAYGKQWQTVMEDGTVVTRSNTWSPPGSHPVGYGVKVVTKDGELVRIEGDDDNPITTGRVNAMNLALREYTYAPSRIIHPMKRNPEDRGKDKWVQTTWDEALDTICDKVRYFQNTYGPESIVVFGGTGREACIFYYALTFSVLQSPNCCYTQSGWSCYGPRCSISDYVLGAGYPELDYAGHLPGSYQDPRYTVPKWIVVWGKEPLPSNGDGFFGHCLVDLMKLGTKIISIDPRITWVGAHDGNINLQVRPQTDTALALAIMNLMFETGEYDQEFAEKWIYGLDDMKARAAEYPVDKVAEITGVDAEDIKRVAHIIGTERPIGWAWGLAFDQNKNGVQLSQAFIVLAALAGSIDRPGGLTLGPPSALLGKWRMEQRGAMADDVWQKRIGAAAWPGLSTGM…	471189
A0A369M0F7	Dehydrogenase	C1877_09240	Gordonibacter pamelaeae	750	MAEKRDYTTVEHKKPYRYEEDGLHVTRGCGWSAPGCHLGCGVLLYTDDDGRLVKVEGDPENPFNQGRLCVRCLDLPEVVYSPDRILHPLKRDRGNRGKDRWEQVGWDEVLDEIAGIILEAKEAYGPESVAFYSGTGRDIGQYITRLCWGFNSPNFVFMMSGQSCYSPRVAGCFSTSGSFWVGDYAQQFPDRYDNPQWEQPDLIVIWGNNPVVSNSDGLYGHWVVDCMKRGTKAIVIDPRLTWLASRAELFLQIRPGTDGALALGMANYLVENDLYDREFVDLWCYGFEELAERARDYPLDEVAEITEIPAEEIAAAARRIGAAERAILQWGVAIDQIKETIPTAQAVLALFEITGNIGKPGTMQQPASILNYAAGWGSEFLTPEQEAKRIGQEAHPLIK…	471189
A0A369LXS2	Dehydrogenase	C1877_11125	Gordonibacter pamelaeae	435	RKIGRAKSCCLQWGVAMDHTSEGFITGMACFDLMALTGNFENPGGMLAADPAFGMSVTWSPRGSVWDECSEPIPHPERKNHGGYKALEAMNGISPDALLEAMETGEPYPIKAMFMMQNNAIACMGAQPQRILPALQKMEFNVVVDLFLTPTALACADVLLPAACFAERIGITGHQPYALGAIAQAVEPLGECKSDQRIIYELGDRFAGRDHRPWDSEQDFYDYLLRSTGFTYDSLKERAWAYPEFEYRKYEKGLLRPDGTPGFATSTGRYNFYCPEMLHFGLSPLADYEEPPESPVSAPDLAEKYPLVLTTGARKWGFFHSEHRQSPSMRRLHPEPEFLVHPETAAAYGIADGDWCTISNNLGSARLRAHTTVRIRKDTVSADHGWWFPERGPEDGTLF…	471189
A0A369LWK8	Dehydrogenase	C1877_12885	Gordonibacter pamelaeae	775	MSERIIECGDGVVKCRTCAWSPPGDHPVGCGMYLTVKDGKVVDVEGDPDHPITQGRLCVRCLTLPEYMYSEKRVLSPLKRAREDRGKDAWEPITWDEALDIIEERVSYVKENWGAESIVAFQGTGREATLYKTPLAYAALGTPNSCFPMSGDSCYGPRCSVADFILGAGYPELDYAAFFPDRYDDPRYEVPKYIVLWGKDPLFSNPDGFFGHTLIDLMKRGSRYVVVDPRVTWMAAHADFHLQLRPGTDAALGLGMINYLIQEDLYDHDFVENWCYGFDELKERAAEYPLDKVEEITWVPAATIAAASRAIAENHPSSFMWGLAIDTNANGVQAGHTVLILAAILGDLDVPGGVTLAVPASFMGKWRYECAQQLPPGMLEKQITDPRYQGFRAAHLIAH…	471189
A0A369LU00	Dehydrogenase	C1877_12895	Gordonibacter pamelaeae	843	MDYQEFLDSVDREAYHEGEWRWREGEYTVTRTNHWSPPGCHNGCGVLLYVDQEGRLARIEGDPLSPFNNGKLCMRCLDMVEAVNHPDRLKYPLRRAGKRGENRWERITWDEAYDEIVERVNTVKRDFGSHTILFVHGTGRNIGWQLPLFASTALETPNVCNFGFTGFACYLPRMIGASAKMGEMTIADVSETHEMRYADPSFRRPDVIMVWGNEPLKANADGFLGHWIVECMQMGTQIISIDPRLTWLGAKAAYWLQVRPGTDGALGIAMLNTVINEDMVDHKFIDSWCYGYQQLVESVQGKDADWAAEICGVPADDIRGAARLYATAESASIQWGLAFEQQLSALGVTAAACDLMGVTGNIDNPGGNLLIKCAFDIEKRYGLGDFKIPRENYAGKLTL…	471189
A0A369LV65	Dehydrogenase	C1877_13905	Gordonibacter pamelaeae	788	MINEYNHDLYKTDWRWYEDGYEVTRTSVWTGPGCHNGCGVLTYVKDGKLEKIEGDPNFGYNQGRLCLRCLNMVENIYNNDRLKWPLLRDGEKGENKWKRITWEEAFDWLEDTYKTICKTIHDEYNGIGPEGIVALSGTGRNAMWHGAMCLRAVFGSPNMSFGFLSADSCYQPRMTANLMKDGDCWILDASQLHPDRYDNPEWKQPEVVIVWGNEPLASNPDGFVGHWLIDLMRMGTKFIVMDPALTWLASKADIWIQVRPGTDCALAMGMLRVIVDEDLYDHDFVDNWCYGFDELVERLQDYPTDKVAEICWIPEQQIYDAARMFAAAKPGAIQWGLAIDMQIAAMEASFAISDITALCGNLDVPGGNVLVRYAYNSSKKYGCGLEFISQEMLDRRIGT…	471189
A0A369LST8	Dehydrogenase	C1877_14940	Gordonibacter pamelaeae	435	RKIGRAKSCCLQWGVAMDHTSEGFITGMACFDLMALTGNFEKPGTMVAANPVWDMSVTWMPREKVWEGCSEPVKDQGRTMNFKYPALKAMAAISPDMLLEAMETGEPYPIKAMFMMQNNAIACMGAQPQRILPALQKMEFNVVVDLFLTPTALACADVLLPAACFAERIGITGHQPYALGAIAQAVEPLGECKSDQRIIYETGSRFTDEAHKKWDDEQGFYDYLLRKTGYTYETLRERTWAYPEFEYNKHEKGLLRRDGTVGFATSTGRYNFYCPEMLHFGLSPLADYEEPPESPVSAPELAEKYPLVLTTGARPWGFFHSEHRQSPSMRRLHPDPTVLIHPETAAAYGIADGDWVTIENNFGSCRQKAELTTRIRKDTVSADHAWWFPERGPEDGTLF…	471189
A0A369LMZ5	Dehydrogenase	C1877_15045	Gordonibacter pamelaeae	323	CHDNCGVLMYVRDGVLEKIEGDPENPYNQGRLCPRCLAFKEMLYHEDRLKYPMKRAKEDRGKNAFERITWDEAYDIIEREMKAVIEKFGNEAIWVTQGTGRDINGYGPLMAQYLGTPNYGTGFLSGQACYAPRIFSTALKAGGLFVCDYAQFFPDRYDDPRWEAPEYILVWGNNPVVANSDGTLGHWIVESMKRGSKLMVMDPKLTWVAGKADVWFQVRPGTDAALALALCNVIIEEGLEDKEFVSCWCYGFDEFAEHVKKYTPAFAAETCGVPEDLIVEAARKIGRAKSCCLQWGVAMDHTSEGFITGMACFDLMALTGNFE	471189
A0A369LYM5	Dehydrogenase	C1878_01960	Gordonibacter sp. 28C	746	MEKSEGITIPHEKPWRYEEGEYTVTRGSAWSGPGCHLGCGVLLYTDKEGKLVKVEGDPENPMTEGRLCVRCLDMPEIVNHKDRITYPMKRAREDRGKNKWERVTWDEAYDIVEREFNAIKEKYGAESVVFIHGTGRDIAPWQSRLCWSFGSPNYGNVLSGNACYLPRVAGMAATTGSFWIADVAQHFTDRYDHPGWTMPEVMFVWGNNPIIANSDGFFGHWVIDLMKRGMKTVVIDPRVTFLAAKADLHLPIRPGTDAALALGMLNVIINEEIYDKEFVDCWCYGFDELKERVQEYPADRVAEITWIPEGKIVRAARMLAAAKPATLQWGLAIDMTREAIPAGQAIAALFQITGNIDCPGGLVPPAEIMAYSGGWGRDLLPEEQEPKRLGLDRYRLLQM…	2078569
A0A369LX80	Dehydrogenase	C1878_02425	Gordonibacter sp. 28C	747	MDEKRAYVFVDHDKPWRYEEDGLTVTRGSAWSGPGCHLGCGVKLYTDEEGALVKVEGDRENPFNQGRLCIRCLDLPEVVYSDRRLLHPMKRDRADRGKDVWQRISWDEAYDEIEARLKDIRERYGAESVLFMQGTGRDIATWISRLAWSYGSPNYGFPLSGLACYLPRVSGMYSTTGSFWVCDCSQEFPDRYDNPEYEVPEVMVLWGNNPIVSNSDGFFGHWVVDLMKRGMEIMVVDPRMTWLGRRAALQLPIRPGTDAALALGMLNVIVNEDLYDHDFVDKWTYGFDKLAERVQDYPPGKVANITWIPEEKIVQAARRFATAERACIQWGLAVDMTREALPAIQAIAALTQITGNIDRPGGMIIPPEILFYGGGFGADLLSDEQTAKRIGLEKYPLLK…	2078569
A0A369LX13	Dehydrogenase	C1878_02440	Gordonibacter sp. 28C	749	MTENGYHLVEHEKPFRYDENGLHVTRGSAWSGPGCHIGCGVLLYTDDDGKLVKVEGDPENPYNKGRLCNRCLALTEVVYNPDRITTPMKRDPAHRGEDKWEHITWDEALDLVYERFTEIKEKHGAWSIPFVQGTGRDIAAWITRLAWSFGSPNYMFNMSGMACYLPRVAGCAATTGNFWVGDFSQQYPDRYDNPEWEPAEYVMVWGNNPLIANSDGFYGHWMVDVMKRGSKLIVVDPRLTWLAYKAEYWLQIRPGTDAALALGMLNVIISEDLYDHDFVDRWCYGFDELAQTAAAYPVDKVASITWVPEEKIVGAARTWANARCGIVQWGLAVDTTKESLPAAQAIGALWQICGFCEKPGCMIVPPEILAYSGGFGGELVTPEMDAHRIGLDKYSLLKF…	2078569
A0A369LZU1	Dehydrogenase	C1878_02460	Gordonibacter sp. 28C	793	MADHGIEGYNNSGVSTQLVGDYQFVDHEKPWRYQEGDLTVTRGSAWSGPGCHDGCGVLLYTDKDGKLVKCEGDPENPYNGGRLCVRCLDVPEVVYHKDRLLYPMKRDPKDRGKDKWERISWEEAVDLVVDKFMDIKEKYGAEAVVFGQGTGRDIAAYITRLCWSFGSPNYVLFLSGCACYLPRVAGFAATAGSFWVADCSQEFADRYDNPQYQVPETMFVWGNYPLRANSDGFYGHWVIDLMKRGMELVVIDPKVTWMSTHSKLHLAIRPGTDAALALGFLNIIINEDLYDHDFVDRWTYGFDELAERVQEYTPERIAEVTWIPEEKIRAAAHILAESKPCTMQWGVAVDMTKEALPASQAIAACFQITGNVDVPGGIIAPPEILNYAGGWGRELCPEE…	2078569
A0A369LWT8	Dehydrogenase	C1878_02600	Gordonibacter sp. 28C	784	MKAAPAVKLDTLSDVNDLGKPWRYEEDGLTVTRLSPWSAPGCHPTGCGLKVYTDENQKVVRVEGDENHPVTQGRLCVRCITLMDYLYNPSRIIHPMKRDPKDRGNAEKWERCTWEEALDIIQENYDRITKEFGRESCVCFTGTGREGGTFNPYGSVMLGTPNYCYTQSGYACYIPRLAASSYIIGAAYPEIDYACALPERFDDPAYELPECLIMWGKMPLSSNGDGLFGHAVVDMMRRGTRLIMVDPRMNWLASRADIHLRLRAGTDAALAMAMLNVIINEGLYDQQYVDCWCYGFDELKARVNDPEKGMTPAKAAEVCGIPEEKIVAAARMYAQAKPASISWGLAIDQKANGMQAGQCILDLMAITGNIDVPGGNLLGDATTGLNEVGFGFEKGVGDL…	2078569
A0A369LZQ8	Dehydrogenase	C1878_02655	Gordonibacter sp. 28C	799	MEYNNEYNMDLYPKKLHWKEGDLTATRTTMWSGPGCHEGCQVIFYTDDDGKLVKVEGDPNSPFNQGRLCMRCLELPELVNHEERLRHPMKRAGERGEDKWERVSWDEAYDLIEQKVREFQEKDGPESIISMIGTGRNVSQVIAHNQYANFGGPDLTLCFLSGDSCMLPRTALCYVVMGNQWVADMSQFRPERYENDPEWQIPECVVIWGTNPVVCNSDAFLGHWIVEAMKRGSELVTIDPQLTWIASKSKYWLRLRPGTDAALALGMMNVIIGEDLVDHDFIDKWTYGYEALAERVKDYPVEKVAEICWVEPELIVEAARFYAGAHPSTIQWGLAVDMSKIGTPTAHAIACLAGITGNIDNPGGNILIDQACGLEFGYNSGIEYLKEGMVEKRLGNSKY…	2078569
A0A369LX36	Dehydrogenase	C1878_02685	Gordonibacter sp. 28C	788	MREEDYRAAKAVKLDTLADVNDLGKPWRYEEDGMTVTRTCPWSPPGCHPVGCGLKLYVNDEGRLVKVEGDENHPVTQGRLCPRCIALKDYVYNPARVLTPLKRDRADRGKAESWEECSWDEAFAIVKENYERICAEYGPESIIGMSGTGREGGTMSLYPTMVFGTPNYCYMQSGYACYTPRLAAAAYITGTTYAEWDYSGALPGRWDDERYELTECIVMWGKAPLESNPDGFFGHAVVDAMRRGTRIIQIDPRVNWLSARADIHLQLRSGTDTALAMAMLNIIIDEDLYDHDFVEYWCYGFEQLAERVRTMPPDKAAEICEVPVEKIYAAARMYAAAKPAAIMWGLAVDQKTDGMQNSQCIISLQAITGNLDRPGGQLLPGADAGHNELGFGYKECIPD…	2078569
A0A369LX63	Dehydrogenase	C1878_02695	Gordonibacter sp. 28C	776	MKIFKGQGTADLGKPWRYVEDGLTVIRGCAWSPPGCHPTGCGIKTYVNDQGELVKIEGDENHPITNGRLCVRCLTIPDYVYNPDRVRHPMKRAREDRGKDAWERITWEEAFDLLAEKVSYYKDRYGAESILLMGGTGREGGPMLPAYAHSALGTPNACYTQSGYSCYIPRVAGTTYVLGATYPEMDYAGGLHGRYDDPAFTLPEVIVFWGKEPLPSNGDGLFGHAAIDMMRRGAKLMSIDPRVNWVATRADWHLRLRPGTDAALGMAMLNVIISEDLYDHDFVEKWCYGFDELAERVRSMPVDKAAEITGVDADLICEAARAYASAKPAQIAWGLAIDQKSNGVQAGHCVLALEAITGNIDVPGGQLIGDVNDGLELGFGWNNLGPELQSKIMGIKEYP…	2078569
A0A369LX44	Dehydrogenase	C1878_02735	Gordonibacter sp. 28C	826	MSAFDYQAFLDNVDRKAYHEGEWQWEEDGFTVTRTYNYTYPGCHDSCGVLLYVKDGVLDHVEGDPLDPCVNGKLCMRCLDLPEMVNNDHRIKYPMKRAGERGENKWERITWEEALDIVEKFIVEEIDGKGFGRESIVVGHGTGRNINWQIPFIAGACFGTANCGGIYFSGWSCYMPRVCGAAGPLGDYPVVDCAQAQEKRYAAEEWERPDVIVVWANEPLKSNADGFIGHYLMVCHQLGSKIISIDPVLTWWGAHADVWLAPNPGTDAALALAMANVIMEEDLIDHDFVDKWVAYYDEFKAHCAQFPPEWAAPITSVDADDIRAAARLYASANRGMIQWGLAFDASSASCMHWVQTVCAIMAVCGDIEKPGTHILVHNAYEMNAGYSSADVYGRPEAVA…	2078569
A0A369LZW1	Dehydrogenase	C1878_02750	Gordonibacter sp. 28C	803	MTEWKRQEGEETIFRTCAWSPPGCHPVGCGLQVHVKDGKVTKVEGDPEHPITKGSLCTRCLALPEYIYHPDRITHPLKRAKEDRGKDKWERCTWDEATDLIAKNAREITEKYGAEAICVFGGTGREGNNWYPQWANLVFGTPNSVYAQAGWSCYGPRMTNTAFMIGGGYPEIDYAQKFEDRYEHEGWVAPECILIWGKEPLRSNPDGLYGHAVIEMVRQFGTKLICVDPRVTWLGTRSEEVLQLRPGTDTALAMAFIYVMAHDDLVDHDFIDKWCYGYEQLVERVQDMPPAKAAEICGVPEEQIWRAARLYGNAKPSSVAWGLAVDENPNGTQLGQCLIALMAITGFIDAPGGTTLGMGDDQGNVVRDGGSISADEKVDDATDSTLELAFKNGIMTEET…	2078569
A0A369LW30	Dehydrogenase	C1878_02795	Gordonibacter sp. 28C	853	MADYQEFLDGIDRAAYHDREWQWEEDGYTVTRTYHYSPPGCHTSCGILLYEKDGKVERVEGDPLDPCTNGKLCIKCLTLDESLNHPDRLKYPMKRAGERGENKWERISWDEAYDEIEARVKDIWETDGGNAIICVHGTGRNINWQVPFFGQAGLKTPNISTFGFTGFSCYMPRICGSIAPFGDFPIVDASETHADRYNNAEWVPPEVLVVWGNEPLASNADGYVGHWLVQCVQMGTKIISIDPRLTWWGARAEYWLQIRPGTDAALGCAWLNVIIGEGLFDQEYVDCWCSGFDELAASVEKTTPEWAAEICDLDADDIRASARLYAQAKPGAIQWGLAFDQQLSAMALCLAGCDLMAICGNVDVPGGNILVHNAFEINAGYASGENLTPAEWRAKKLNN…	2078569
A0A369LYN9	Dehydrogenase	C1878_02815	Gordonibacter sp. 28C	830	MADYKGFLDGIDRKAYHEGEVVWEEGGFTVTRTYNYSAPGCHDSCGVLLYTKDGKLEKVEGDPLDPYANGKLCMRCLDLEEMVNHPQRLKYPMKRAGERGENKWERISWEEALDTIETYIKEEIDDKGLGREAILVGHGTGRNINWQVPFIAGACFRTANVGGIYFSGWWCYMPRVCGAAGPLGDYPIVDASETLPDRYANDEWARPDVLVVWGNEPLKSNGDGYLGHWLNVCVQMGTKIVSIDPVLTWWGARAEYWLQPHPGTDCCIALAWLHVIMNEDIIDHEFVENWCAYYDELKEHVQQFSPEWAASITGVPADLITASARLYAQADRGAIQWGLVFDAGTSSSMHWVEAVCDLMAICGNIEKPGTHVLVHNSFDINAGYSSVDLYADPGALERK…	2078569
A0A369LWI5	Dehydrogenase	C1878_02830	Gordonibacter sp. 28C	788	MSEDEFYKRAEVVKLDTLSDVNDIGKPWRYEEDGLTVTRTSPWSPPGCHPVGCGLKLYVDGEGKLVRVEGDENNPVTQGRLCPRCIALKDYIYNPARLLHPMKRDPKDRGNADAWEQITWDEAFDIIKGEYDRITAAYGRESIVVFAGTGREGGTFAPYGTMCFGTPNFCYTQSGYACYTPRLAAIAYIAGTTYPEWDYAGALPNRWDDERYELTECLVVWGKAPLESNPDGFFGHAVIDTLRRGTRLIVIDPRVNWLATRADIHLQLRAGTDTAMGMAWLNIIINEDLYDHDFVEYWCYGFEQLAERVQEMPPEKAAEICDVPVEDIYAAARMYAQAKPAAIQWGLAADQKTDGMQNGQVTVDLMAITGNLDVPGGQILPGTGAGHNESGFGFEKGVG…	2078569
A0A369M007	Dehydrogenase	C1878_03015	Gordonibacter sp. 28C	770	MAYGKQWQTVMEDGTVVTRSNTWSPPGSHPVGYGVKVVTKDGELIRVEGDDDNPITTGRVNAMNLALREYTYAPSRIIHPMKRNPEDRGKDKWVQTTWDEALDTICDKVRYFQNTYGPESIVVFGGTGREACIFYYALTFSVLQSPNCCYTQSGWSCYGPRCSIADYVLGAGYPELDYAGHLPGSYQDPRYTVPKWIVVWGKEPLPSNGDGFFGHCLVDLMKLGTHIISIDPRITWVGAHDGNINLQVRPQTDTALALGIMNLMFENEEYDQEFAEKWIYGLDDMKARAAEYPVDKVAEITGVPAEDIKRVAHIVGTERPIGWAWGLAFDQNKNGVQLSQAFIILAALAGSIDRPGGLTLGPPSALLGKWRMEQRGAMDDEVWSKRIGAAAWPGLSTGM…	2078569
A0A369LXM2	Dehydrogenase	C1878_03585	Gordonibacter sp. 28C	745	METIAAGQGFPLHTRKDGETVTRTSAWTAPGCHNGCGIKIHTDDQGNVTKIEGDEATPFNQGRLCARCFAVPDALAADDRLLYPLKRAREDRGKDKFERITWDEAYDLIEATFNDIKEKYGAESVIFQQGTGRDITPYITRLSWSFGSPNFGGVGQSGDSCYLPRIAGMVGTLGGFWLADYSQQFVDRFDNPEWRAPGVIFNVGVNLLVSNSDGVMGYWMVECLKRGSKLINVDPKITWLSSRADLVLRPRPGTDGALAMGMINYLIENDLYDKDFVDKWCYGFEQLAERAKEYPLSKVAAITWLAEDDIVRATRMIVEDGPAALQWGLAADSSNAEAVPAAHAMQTVFQITGNVDVPGGMIMPTDILPGGYAGGWGRELISQEQLAKKIGIKKYPMYA…	2078569
A0A369LVF4	Dehydrogenase	C1878_04380	Gordonibacter sp. 28C	786	MINELNTELYHPGEWRWQEGDRTVTRTSQWTAPGCHNGCGILVYTEDGKFVKAEGDPLSGWQGRLCARCLDMQEAVNHSDRLKYPLLRDGERGENKWKRISWDEAVQWLKDAHQDVCEEIRTYPGGIGPEGFVSLTGTGRNTMWQVGMLTRAVFGSCNAGSGFLSGDSCYQSRMFSCMLKAGDCWIQDTACQFPDRYDNPKYRIPEVVVLWGHEPLASNGDLFGHWYIDLIRRGTKFITIDPALTWLASKSELHLRPRVGTDSALAMTMLNVIMSEELYDKDFVEKWSYGFDELKEAVAEWTPEKGEEVTWVPADLITSAARMYADANPGQISWGVTVDMHVDGTELCFAINDLVAMCGNLDTPGGNVLLRYAYNTSKKYGAGLEFLSKEILDRRIGID…	2078569
A0A369LYK4	Dehydrogenase	C1878_05085	Gordonibacter sp. 28C	784	MTEAQADVKNEIEADVYGSFFVKENAKEATTQDDAEGREWTWNEDGMTVIRTNARTGPGCHQNCGLLVYVKDGAIDHIEGDPENPHNQGRLCLRCLAAKEMIYHEDRILHPMKRAREDRGKDKWERIGWDEAYDLVYENVMAVVEKHGAESIWVTQGTGRDINGYGPMLAQYLGTPNYGMGFLSGQACYAPRLFSTSLKVGDMFVCDYSQFFPERYDDPRFEVPEYVMVWGNNPVVANSDGTLGHWIVECMKRGSKIICMDPKLTWLAGKAEYWFQLRPGTDCALALALSNIIIQEDLYDHEFVELWTYGFDEFAASIVDFTAEKAADICGIDAEKVTACARALGRARSACLQWGVAMDHTSEGFVTGMAVFDLLAVTGNYEKPGSMVCGRPCFGVGST…	2078569
A0A369LYC6	Dehydrogenase	C1878_05205	Gordonibacter sp. 28C	744	MAEEYRVVQHDKPFHYQEGGFDVTRGCAWTGPGCHLGCGVIMYTDDEGKLAKCEGDPEDPWTNGRLCMRCLDVPEVTHHKERLQYPMKRAREDRGLDKWERITWDEAYDLITDEFMSMKEQYGAESVIFAQGTGRDIAAYITRLSWSFGSPNYTGLLSGQACYLPRIAGMAATTGAPWIPDAAQQFPERYDHPDYEVPEVMFVWGNYPLKSNIEGFYGHWVIDLMKRGMKLVTVDPKVTWLATKSELHLRVRPGTDAALALGMMNVIIEEDLYDHEFVDNWCYGFDELAARAKEFDVKRVSEITWVPEDKIIAAARMLGNAKNSTLQWGVAVDMTREAMPAGQAILALWEITGNMERPGGMIVAPEILSVAGGWGREVLGQEQEAKRIGIQKYPLFNFG…	2078569
A0A369LW00	Dehydrogenase	C1878_05450	Gordonibacter sp. 28C	771	MEDYYESHKGQVEWQDGDYTVTRTTVWSGPGCHDGCGVLYYTKDGKLEKVEGDPDCAYNQGTLCMRCLEMPEAVNNPRRPTQPLKRIGERGENKWEGITWDEAYDIIEAKVRSIWDEYAPESIACMIGTGRANCWQVPYLCYSAFGSPNFCLGFLSGESCFQPRSAAMASMNGDFLIADCSQQFEKRYDTENTEWRVPEIIVNWGCNAVASNSDNFFGGWIVDCMQRGTKLITVDPSLTWLAARSEVWLRLRPGTDGALALAMLNVIIEEDLWDHDFVENWCYGFDELAERVKEWTPERGAEICWVEADAIRAAARLYAEAKPAAIQWGLPIDQAVMGIPTAQAINALWAITGNTDVPGGNIIIRNAFDQNVSYNYGYNNLPAEVQAKRIGAEYPLMSK…	2078569
A0A369LYI6	Dehydrogenase	C1878_05460	Gordonibacter sp. 28C	788	MSQDYYESHRGEWQWQDGDYTVTRTTAWSGPGCHDGCGVLYYTKNGKLEKVEGDPDNPFNQGTLCMRCLEMPEFVNNPARLGHPMKRVGERGENKWERITWEEALDIVEEKVRAIWADYGPESIVCHIGTGRNNCDQIPYLCYAAFGSPNFSMGYLAGDSCFCPRSASMASQNGDFMIADCSQQFEKRYDESTGWRCPEVIVNWGCNAVVSNSDNFYGGWIVDCMQRGSKMITVDPSLTWLAARSEYWLRVRPGTDAALAMAMLNVIISEDLYDHDFVECWCYGFDELAERVSDWTPERAAEVCWVDAEDIVGAARMYAEASPAAIQWGLKLDQTTNATATACAVNSLWVVTGNVDNPGGNIIIRNAFDQNLSYGYGYHLLSPEVQAKRLGAEFPLMSR…	2078569
A0A369LXK0	Dehydrogenase	C1878_05740	Gordonibacter sp. 28C	779	MEKQFDHEWQTPQPDGSTIFRTCAWSPPGDHPVGCGVELHVKDGKLVHVEGDETHPITQGRLCPRCLALKDYTYDPKRIVHPMKRDPAKRGQSDAWEQITWDEAYEIIQEKVADIEQKYGREAIVVYGGTGREACMFYYPVAFSVLNTPNLCYAQSGWSCYGPRSSVADYILGAGYPEIDTGYFPDRMDNPEYELTEVAVCWGKMPLWSNGDGFFGHSLIDMMKRGTKIICIDPRVTWLGSRKGNMTLQLKPGTDASLALGILNVIINEDLYDHDFVDNWCYGFDELAERVNEYPLELVEKQTWVPAEEIRTAARVMANAHPMCILWGLAIDQNKNGVQAGHAILSIMAITGNIDVPGGLTVGDPSVRLGHWCTDSRQYLSDEIWEKRIGVDKWPAFAA…	2078569
A0A369LTY8	Dehydrogenase	C1878_06125	Gordonibacter sp. 28C	742	MGDKGYLFVDHEKPFRYEDEGLTVTRGSAWSGPGCHLGCGVLLYTDENDKLVKVEGDPENPYNQGRLCARCLALPEVTNHEDRLLYPMKRDPVYRGQTDKWERISWDEAYDLVERKFKEIKQDYGPEAVLFMQGTGRDISPYITRLCWSFGSPNFSLFLSGAACYVPRVIGLAGTVGAFLVPDCSQVHPDRYDNPDYRIPETIFVWGNNCVVSNSDGFFGHWVVDLMKRGSKIVVIDPKVTWLASKAVAHLRVRPGTDAALALGMLNVIINEDLYDHDFVDKWCYGFDELRERVQEYPVERVADITWVPEEKILLAARLLAESKPATLEWGVAVDMTKEAIPAGQAISTLFEITGNIEVPGGMIVPPEILKYVGGWGKDLLPADAAEKRIGQEKYPLFA…	2078569
A0A369LQW8	Dehydrogenase	C1878_10935	Gordonibacter sp. 28C	750	MVEKRDYTTVEHEKPYRYDEDGLHVTRGCGWSAPGCHLGCGVLLYTDDDGKLVKVEGDPENPFNQGRLCVRCLDLPEVVYSPDRILHPMKRDPENRGKNRWEQVGWDEVLDEIAGKILEAKEEYGPESVAFYSGTGRDIGQYITRLCWGFNSPNFVFMMSGQSCYSPRVAGCFSTSGSFWVGDYAQQFPDRYDNPQWERPELIVIWGNNPVVSNSDGLYGHWVVDCMKMGTAAIVVDPRLTWLASRAELFLQIRPGTDGALALGMVNYLVENDLYDHEFVDLWCYGFDELAKRAQDYPLDEVAEITEIPAEEIAAAARRIGTAERAILQWGVAIDQIKETIPTAQAVLALFEITGNIGKPGTMQQPASILNYAAGWGSEFLTPEQEAKRIGQEEHPLIK…	2078569
A0A369LNR6	Dehydrogenase	C1878_11965	Gordonibacter sp. 28C	792	MVENAVAEKDRDEIGTSKEENQFNFGAGKRQEVDPRWKHPGEWQYEEDGMIVTRTSVWSAPGCHEGCGVLVYSDKETGKFIKCEGDPDDPYNRGALCPRCLAFKQVEFHPDRILYPMKRAGERGEGKWERITWDEALETCYKEFRRIAMTYGGDSIHALRGTARDNQWQVGRMVNTFGSPNEYGFLSGTACYLPRLSLMIMTYGGMLIADFSQFSALRYDDPEWVCPECTIVWGCNPTISNPDFFMGHWVTDAMKLGCKLISVEPRVTWLAAHADIHLQLRPGTDTGLALGMIKVIIDEDLYDHDFVDRWTYGFDQLAERARELSLDQVEEMTWVPKEKIVAAARLFATSKPANVVWGLAVDMQSQGTPCAAAIAALWTITGNLDVPGGMCYTASPMGV…	2078569
A0A369LMK8	Dehydrogenase	C1878_14595	Gordonibacter sp. 28C	788	MINEYNHDLYKTDWRWYEDGYEVTRTSVWTGPGCHNGCGVLTYVKDGKLEKIEGDPNFGYNQGRLCLRCLNMVENIYNNDRLKWPLLRDGEKGENKWKRITWEEAFDWLEDTYKKICKTIHDDYNGIGPEGIVALSGTGRNAMWHGAMCLRAVFGSPNMSFGFLSADSCYQPRMTANLMKDGDCWILDASQLHPDRYDNPEWKCPEVVIVWGNEPLASNGDGFVGHWLVDLMRMGTKLIVIDPALTWLASKAEVWIQVRPGTDCALAMGMLRVIVDEDLYDHDFVENWCYGFDELVERLQEYPTDKVAEICWIPEQQIYDAARLFAAAKPGAIQWGLAIDMQISAMEASFAISDITALCGNLDVPGGNVLVRYAYNSSKKYGCGLEFISPEMLDRRIGT…	2078569
A0A369LNU2	Dehydrogenase	C1878_14690	Gordonibacter sp. 28C	779	MLTNELEGVNKDVYKTDWQWQEGEYTVTRTNMWTAPGCHNGCSVLYYTKDGKVEKIEGDPLSPYNQGRLCMRCLDVVETFYHPDRLKYPLKRVGERGENKWERITWDEAYDDIAEHVRAIWEDYGPESIVSMQGTGRNICWQTPYLSYAAFGSPNFVLGFLSGDACYLPRTTIGHCFMGDFFVADCSQHLEKRFADPEYVFPDYMLICGNNALVSNGDGFFGHWIVDVMKEGGTKLIVLDPSCTWLASKAEHWLQVRPGTDAAVVISMLGVIIEEDLYDHDFVENWTYGFDELAERCKDYPPEKAAEIAGIDAEAIRAAARAYASGNPSTIQWGLKVDQTVCGIPLAQALLSLGAICGDIDVPGGMMIPRCAYDIPDSYGCGMWNLSDEMLGKMLGVDT…	2078569
A0A369LMC8	Dehydrogenase	C1878_15445	Gordonibacter sp. 28C	828	MLFNYDEFLESIDREAYHEGEWRWEEDGYEVTRTYPYSAPGCHNSCGLLYYTKDGKLERVEGDPLDPFAGGKLCMRCLDLPEVVNHPERIKYPMKRVGERGENKWERITWDEAGEIIKAELAKLDAQGYGRESIFVGSGTGRNVIWQVPLIGVALGTPNVGPLNLTGQSCYAPRVCGTAAPMGDYPIVDASMTSPDRYANVEWRKTDILVVWGNEPLKSNADGYIGHWLLPAIQMGTKIISVDPVLTWWGARAEYWLPVRPGTDCAMALAWLNVIISEDLYDHEFVDCWCAYFEELAEHVKQFTPEWAAEICGVPEEDIVGAARLYANASPGAIQWGLAYDTQVASMELTLAASDIMAICGDIDVPGGAVLVHNSFEINAGYALTDMYLPNADKKLTIR…	2078569
A0A369LKU6	Dehydrogenase	C1878_15465	Gordonibacter sp. 28C	747	MGEKWREESNGVVVTRACAWSPPGCHPVGCGLKLTTVDGELTKVEGDPEHPITQGRLCPRCLSLKEIVYHKDRILHPLVRDPKDRGKDTWEEISWDDALDLIEMHVNHVKEEWGPESIIGLQGTGREVNEYCFGFTYSALGSPNATFTMSGYSCYGPRTAVADYIVGGGYPELDYAAFFPDRYDDPRYEVPKYIMVWGKNPLYSNGDGLFGHAVIDLMKRGTKLIVIDPRVTWLAAHAEYFLQLRPGTDAIVALAMLNVIINEEIYDHEFVENWCYGFEDLRERVQEYPPERAEDVSWVPRDIIISAARAFANSKPSSILWGLALDTAKNATQGAYAVMSIGAICGYFDVPGGITLATPSPYLGKWQSNALQSLGPELWAKRAVDPEWDGFRMTFASAH…	2078569
A0A369LK19	Dehydrogenase	C1878_16280	Gordonibacter sp. 28C	800	MADSAEASVQEHWSETNGKKYRRGSRLPKKTETRPPVPAAETPKVPWTWEEDGMTVIRGTARSAPGCHNVCGILSYVKDGKLVKVEGDPEDPYNQGRLCSRCLCIPDYVYHEDRLLHPMKRDRADRGKDKFVEISWDEAYDIITREFKRVVDTYGADKIAMCQGTGRDIHQVTRLNACVGSPNEGVPYFAGNSCYLPRIASMACMLGGACVMDCSQFLPKRYDDPRYTVPEYCIVWGHQPFYSNADGFYGHWITDLMKRGMKVAVVDPQLTWLAARAGEDWLRVRPGGDGALAMAMLKVICDEKLYDQDFCDKWVYGLEAVCERVAEMDLDDLCEKAWVSKEDVQRVARTYATSHPAAIQWGVALDQQTGGQQAAHAITAMWCITGNLDIPGGNVMGDA…	2078569
A0A369LM11	Molybdopterin dinucleotide-binding protein	C1879_02670	Paraeggerthella hongkongensis	1017	MDTLTMSRRTFVKTAAITGATVAAFGASTRTALADQTYSEVSGNDTVAVKTCCRGCGKMECGVKVIVQNGRAIRIEGDEGAYQSMGNCCTKSQSSIQAAYHPDRLHYPMKRTNPKGEEPGWQRITWDEAMETIISNFMEIKGKYGGESIACQVGTSRIWCMHSESILKNMLETPNNIEAWQICKGPRHFATTMVSQFAMSWMETITRPKVYVQWGGASELSNYDDSCRTTVDVASRADIHISCDPRMANMGKEADYWQHLRPGTDGALALAWTNVIIEKKLYDDLYVKKWTNAPFLVCEDIEPSGFPTVRTDGSYWDVKTHLLKESDVKEGGSPYKFLVYDNNWEKLAAEGVKHEYGPFTWFNADQEGVIDETGGFWEGENYDSEKARQGREAAQDNLL…	230658
A0A369LKH1	Dehydrogenase	C1879_04695	Paraeggerthella hongkongensis	750	MTKFAKSDLKFVDYEKPWRYEEDGLTVTRGSAWSGPGCHLGCGVLLHTDKDGKLVKCEGDPENPFNQGRLCMRCLNIQEVTYHEKRITYPMMRDPKDRGKDTWRRVSWEEALDYVADKFLDIKEKYGAESVIFAQGTGRDIGPAITRLAWSYGSPNYTCILSGLACFLPRIAGMALTTGTYMVADASQGWTDRYDNPAYEVPEVLVVWGNYPLVANNEGWYGHWVVDMMKRGTKIIDIDPKVTWLSCNSAQHLRIRPGTDAALALGILNILFEEDLCDNDFVDKWCYGFEELKARAAEYPVSRVAEITWVPEENIIEAARMIGKAKTASLQWGLAVDMTKESLPASQAIASIFMVTGNIDVPGGIIPTISILSYASGWGGELISDEQKAKRIGLGNYPI…	230658
A0A369LFG6	Dehydrogenase	C1879_05510	Paraeggerthella hongkongensis	770	MAYGKQWQTVMEDGTVVTRSNTWSPPGSHPVGYGVKVVTKDGELIRIEGDDDNPITTGRVNAMNLALREYTYAPSRIIHPMKRDYADRGKDKWVQTTWDEALDTICEKVRYFQETYGPESIVCFGGTGREACIFYYALTFSVLQSPNCCYTQSGWSCYGPRCSISDYVLGAGYPELDYAGHLPGSYQDPRYEVPKYIVVWGKEPLPSNGDGFFGHCLVDLMKLGTKIISIDPRITWVGAHDGNINLQVRPQTDTALALAIMNLMFENDEYDHEFAEKWIYGLDEIKERAAEYPVDKVAEITTVPAEDIKRVAHIIGTERPVGWAWGLAFDQNKNGVQLSQAFIILAALAGSIDRPGGLTLGPPSALLGKWRMEQRGAMEDSVWEKRIGAAAWPGLSTGM…	230658
A0A369L500	Dehydrogenase	C1879_12085	Paraeggerthella hongkongensis	788	MINEYNHDLYKTDWRWFENGYEVTRTSVWTGPGCHNGCGVLTYVKDGKLEKIEGDPNFGYNQGRLCLRCLDMVEAIYNNDRLKWPLLRDGEKGENKWKRITWEEAFDWLEDTYKKICKTIHDDYNGIGPEGIVALSGTGRNAMWHGAMCLRAVFGSPNMSFGFLSADSCYQPRMTANLMKDGDCWILDASQLHPDRYDNPDWKQPEVVIVWGNEPLASNPDGFVGHWLIDLMRMGTKFIVVDPALTWLASKADIWLQVRPGTDCALAMGMLRVIVDEDLYDHEFVENWCYGFDDLVERLQDYPTDKCAEICWIDEQDLIDAARMFAAASPGAIQWGLAIDMQISAMEASFAISDITALCGNLDVPGGNVLVRYAYNSSKKYGCGLEFISQEMLDRRIGT…	230658
A0A369LFS7	Molybdopterin dinucleotide-binding protein	C1880_01380	Senegalimassilia anaerobia	1003	MLGSSLTRRSFFKIAAATAGATLVASEAASTLLESSNPAYADAADDVKVIHSTCRGCGKMECGNLVTVRNGRVVHIEGDHRAVASRGNLCVKGRAAVQALYHPDRIRYPLIRTTPKGQDPKWRRVSHDEAIKYMADGLNSVIEKYGQHAIKTLHGTGRITTYATEAYPTYLLQTANTGSPAGVICKGPRLSAAAMICFPGAHWCNLIDGQKVNFQWGTNQEVSNYDNSCRVTVDEHVKAETTICVGPRMQNLGKEADIWLDLRPGTDDAIALGLLHQCVFNSNCHPDMMFVKKWTNAPFLYCEDIEPSGWTWAGWGDPEGKQEMGSYPLNVRTRILKESDLVEGGDVRKMAYWDTKSNSLQFFDTKKCLWQGQTEYQYPDRDKDCVEYKGGILAKDPGF…	1473216
A0A2K2UDG8	Molybdopterin dinucleotide-binding protein	C2L71_03265	Enteroscipio rubneri	1040	MSRRTFAKVGVGSALAAVLAPGSLTGLEQASAEELNADNGEVKRIRSHCRACGKMECPIWVSVKNGRVIKIEGDESAISSHGNCCCKGRGAMQALYHPDRIKYPMKRTNPKGEDPGWVRISWDEAIQQAADGLRKIVEDPKNNGWHSIKILHGTGRTTTYATESLPAVVGTSNQGSTAGQVCKGPRIASGAMIAYASPHWVASNDGAKCFFQWGTNQEVSNYDTAGKVAAEMKSNSEVSICVGPRLQNLGKECDYQLHLRPGTDDALAQALINVIIQNKTYDELFIKRWTNGPMLVVDDLEPSGFAWTNKYEMPGAYPLNIRTRLLKESDMVEGGSPQKFAVWNARQGKVTFFDAPSGLWEGETGPTYPDPEKDCEVLHPSYLTPEDDNYDDTAALNTI…	2070686
A0A2K2U422	Molybdopterin dinucleotide-binding protein	C2L80_08520	Rubneribacter badeniensis	1254	MAKLTLTRRSFLKAAAVAGAASTVGFAATPSTALAEGEDESAGEIKRIRSCCRACGKVECGVWVTVQDNKVIKVEGDESNAHSRGHCCAKSQSSMLALYHPDRLRYCMKRTNPKGEDDPGWVRITLAEAFDEAGAKLNEIVEKYGGEANFAMGGTSRVWAQPPYGTLKSIFPTPNAHLAYEICKGPRHFAGILTDEIGSPWMEVEQGPLVYVQWGTAAEYSNYDSTNRTVVDCSQRAYKHILVDPRMTPLGKEADLWLPLRVGTDLCLSLTWLKWIIDNEAYDDLFVRRWTNAPFLWNPEEGGRTAKGWFMEMNGGVDMESRILTEADLDREWVSQWWEPADPQYSYRRFICWDENNNKPTYWDAEACQWEGEKHKIPTTGTWIEHPYKPIIADAWLPD…	2070688
A0A2K2U3M4	Molybdopterin dinucleotide-binding protein	C2L80_09510	Rubneribacter badeniensis	989	MGRLSMTRRTFAKVAAVTAAALGATATAGQALAEQSDAASASAGEVKRIRSCCRGCGKMECGVWVTVQDGKVVKTEGDESAFQSAGNHCAKGQASLQAAYHPDRLRYPLKRTRPKGEDPAWERITWDEAYQLTADGIHANQEKYGKETCIFMGGTSRIWSMAPYGAFKQCFGSPNGIQANEICKGPRFYATTLNASNAYSWMEVVGRPRVFVQWGGASELSNYDDSCRMTVEVATRADKHIIVDPRQTNLGKEADIWVNLRPGTDGAVANCWAQVIIENDLIDDLYVRKWMNAPMLVVEEESFQPTPCSSAEQSASIVTRLLKESDIKEGGSDGRFMVINELTGNLSYYDTTADNPGWEGEDWTPATEGFVPQQAGLDEAGQEQGFVLDYVPFPDGLYP…	2070688
A0A2K2U3D7	Molybdopterin dinucleotide-binding protein	C2L80_09785	Rubneribacter badeniensis	1017	MGNLTMSRRTFVKTAAITGAAAAAFGASTHTALAEETYPVVSGQDTVAVKTCCRGCGKMECGVKVIVQNGRAIRVEGDEGAFQSMGNCCTKSQSSIQAAYHPDRLHYPMKRTNPKGEEPGWQRISWDEAMQTVIDNFMEIKAKHGGEAIACQVGTSRIWCMHSESILKNMLETPNNVEAWQICKGPRHFATTMVSQFAMSWMETICRPKVYVQWGGASELSNYDDSCRTTVDVASRADVHISVDPRMANMGKEADYWQHLRPGTDAALGLAWTNVIIEKKLYDELYTKKWTNAPFLVCEDMEPSGFPTVRTDGSYWDVKTLLLKESDIKEGGNPYKFLVYDNNWEALKEQGIEHEYGAFTWFNADQEGNIDDTGGFWEGENYDSEKAREGREAAQDNLL…	2070688
A0A2K2U2Y7	Molybdopterin dinucleotide-binding protein	C2L80_11190	Rubneribacter badeniensis	934	MGKLTMSRRTFAGLAAATAAMAAFASVPSGLASADAASDASGEVKRIRTGCRGCGKMECGVIAVVQDGRVIRLEGDPTAFQSMGNCCTKSQAAVQAAYHPDRLRYPMKRTNPKDSDDPGWVRIGWDEAISTIVSKFDELQAKYGGESLFGMCGTSRVWCMFGASNGMYLWDSPNIVQAWQICKGPRHFGTLMCSSFADSWMETVAHPDVYVAWGGASEMSNYDDSCRTTVDVATRASTHICVDPRETNMGKEADYQLHLRPGTDGAMALAWTNVIIENELYDDLFTKKWTNGPFLVCEDMEPSGWTEASPIVMTPFELRTRLLKESDLMEGGSPKRFMVWDNLADKLTYFDAETGFWEGEEWVKPTAGKEAQQENLAPGLHQGFVIDPTPFDPEIDPAL…	2070688
A0A2K2U2U2	Molybdopterin dinucleotide-binding protein	C2L80_11215	Rubneribacter badeniensis	1005	MGKLMMTRRAFAKAAAVSGAAIALGTGTTSALAETTEAAKTQSADSQGVKKVRSCCRGCGKVECGVWVYVQDGKVIRTEGDEECFLTMGNHCSKGQASIQAAYHPDRIKYPMKRTNPKGSEDPGWVRISWDEAYQTIADNIMQIRDKYGPESLFTWCGTGRQWCMQSDAGMALELFGTPNIIAAYQVCKGPRHFASRLDNVQAYSWSEVINHSNVFVQWATDQSISNYDDASRTVVDVARQADTFISVDPRETNLGRKAKYWLNLRPGTDNAMALGWCKVILDHDLQDDLFIKRWTNAPFIVVPDMEPTGYEEQVQNGGGAKPYDYRTRLLTEADIDPSMVDWEVEGDGNPLRYLVYDQLNGRWTYWQADPADAHWEGETWAKQTSGFTQDVSRMRDDA…	2070688
A0A2K2U263	Molybdopterin dinucleotide-binding protein	C2L80_12045	Rubneribacter badeniensis	1036	MGRLNLSRRTFAKLAAATGAALACSAAAPNAALAEDAGAAARGGEVKRVRTCCRGCGKMECGVWVTVQDGRAVKVEGDQSSFQSSGNCCGKSQSSIQAAYHPDRIYHPMKRTNPKSEDPGWVRISWDEAMQTIGEKFNEIMERYGGQAIFNMCGTSRQWVYAPYCFYKWLFDTPNAHLASEICKGPRRLMGWISSVDGAPWMALRDGPRVYVQWGTAPENSNYDDSCRNLVDKMTEADVHICIDPRLSGSGKEADYWLNLRPGSDGALALCWQHVIIEHDLVDWEFVKRWTNASFLVVEDMEPTGGRYFELSSPMAGSTAGSPAPPADIAGTKLKTRLLKESDVVEGGSPRRFYAWNKLANDGAGGLVFWDTDATQWEGCNHVAPTRDQMEVVYEGTSQ…	2070688
R9KXL1	4Fe-4S Mo/W bis-MGD-type domain-containing protein	C811_01456	Adlercreutzia caecimuris B7	1214	MAKLSLTRRSFLKAAAVTGAASTLSFAAAPSAALAEGVDESAGEVKRIRSCCRACGKVECGVWVTVQDNKVIKVEGDESNAHSRGHCCAKSQSSMLALYHPDRLRYTMKRTNPKGEDDPGWVRVNFAEAMDEVGAKYNELIEKYGGKSIFSMGGTSRVWAQPPYGTLKSVFGTHNFHSAYEICKGPRHFGGVLTDEKGSPWMEVEQGPIVYVQWGTASEYSNYDSTNRTVVDCSQRAYKHILVDPRMSPLGKEADIWLPIRVGTDLALSLGWLKWIVDNDAYDKNFVKRWSNGPFLYNPEADGKTYKGYFLEMNGGIHMTSRLLTEADLDREWVSQFWEPAPEQYSYRRFICWDAANEKPTYWDAEECQWEGEKHKIPTTGTWIEHPYKPIIADAWLPD…	1235794
A0A369P725	Molybdopterin dinucleotide-binding protein	CQJ32_00355	Adlercreutzia equolifaciens subsp. celatus	1172	MAQLTMSRRNFMKTMAITGAAAAVSSSAVAPMRALAEDADATAGELKHVRTCCRACGKVECGVWVTVQDGKAIKVEGDESAPQSRGHCCAKSQSSMHAAYHPDRLRYPVKRTNPKGSDDPGWVRITLDEAFELSGQGLGEVVDKYGGQSIFVMCGTSRVWSLGPYQGMKQLFGTPNAHLAYQVCKGPRHWAGIMTDEMGSPWMEVEAEPKVYLQWGTAVEYSNYDTTNRTISDVAPHATAHICVDPRVTPLSKEADIWLPLRPGTDGALALGWFNWIIENEAYDDTMVRRWSNATFLFCDDKPWKTEGWLVEGNGGIDMRTKLITEADIIEGGKYQRFMVWDENNNRLTYWDAEEGKWEGEMHKIPTTGSFIEHPLEGLVAPGWLPDPSVWCDPADAKF…	394340
A0A369PCE6	Molybdopterin dinucleotide-binding protein	CQJ32_01120	Adlercreutzia equolifaciens subsp. celatus	1019	MGKLNMTRRSFVKTAAVSAAVAAVAGAASPTAALAENENAAATESAVTRIRSCCRGCGKVECGVWVYVQDGKVIRTEGDEDCFLTMGNHCSKGQASIQAAYHPDRIKYPMKRTNPKGDDDPGWVRISWDEAYQTIADNILEITEKYGNESTFTWCGTGRQWCMQSDAGMALLLFGTPNIVAAYQVCKGPRHFASRIDNVQAWSWSELINHSTKFVQWATEQSQSNYDDAARTVVDVARCADAFISVDPRQTNLGRTAKYWLPLRPGTDNALALGWCHLILKNDLCDWQFLKRWSNSPFIVVPDMDPTGYEEHVQNGGYPYAYQTRLLTEADIDPTMVDWEIEGDGDPQRYLVFDQLNNRWTYWQAHPEVGEAHWEGENWQKSTSYFDQDLSRLRDDESK…	394340
A0A369NYD6	Molybdopterin dinucleotide-binding protein	CQJ32_10815	Adlercreutzia equolifaciens subsp. celatus	1020	MSRRSFVKTAAITAGAAAALGAQTTTAFAESTYPEVIGNDTVVVKTCCRGCGKMECGVKVVVQNGRAIRVEGDEGAWQSMGNCCTKSQSSIQAAYHPDRLHYPMKRTNPKGEEPGWVRISWDEALDTIVDNLREITAKYGGEAIACQVGTSRIWCMHSESILKNMLETPNNIEAWQICKGPRHFAGTMVSGFGCSWMETIERPKVYVQWGGASEMSNYDDSCRTTVDVASRADVHISVDPRMANMGKEADFWQHLHPQTDGALALAWTHVVIENNLYDDLYVKKWTNAPFLVCEDFDDAWMDENGFPTIRTDGSYWQVKTRLLKESDIVEGGSPYKFLVYDNNWEELAKQGVTHQYGAFTWFNADQEGNIDDTGGFWEGENYSTAKAYEGREAAQENLL…	394340
A0A7K3KZJ6	Dehydrogenase	D1643_01035	Enterorhabdus sp. P55	748	MEISEACVRVPHDKPYRYQVGDLTVTRGSAWSGPGCHDGCGVLMFTDKDGKLVRVEGDPDNPYNQGRLCCRCLALTEAVNHEDRLRYPLKRDPQFRGDASKWERITWEEAFDTIEERFKYYRDNFGAESVSFWKGTGRDIATYISRLAWSFGSPNLTSGINGIACYLPRVFGCQSTCGNFYVGDYSQQFADRYDNPAWKVPEIILIWGNNPIASNSDGLYGPWITDCMHRGSELVVIDPRLTWLASRAKYWLQIRPGTDAALAMGMANVIIKEGLYDHEFVERWCYGFDEFAERVSEWTPARVAEVCWVDEEEFVEASRAIAAADGMALQWGVAIDQTKEALPGSQAMFSIAAITGNLEKPGGMIVPPELLQYIGGWGSEFLSPEQKEKMLGLKEYPFY…	2304571
A0A7K3KZH6	Dehydrogenase	D1643_01205	Enterorhabdus sp. P55	801	MEFDNDIGKPWRWVEEDGTVVTRGAAWSAPGCHPTGCGIKTYVKDGKLVRIEGDENHPVTKGRLCVRCLTLKDFTYHPDRVIYPMKRAREDRGKDKWERCTWEEAYEIIAENVGRIKEEYGAETMLAMTGTGRMTQMAGVGAHRALGTPNGCYAQSGFACYGPRVSITQYLLGAPYPEIDFAGGLPGGYDDPQYQVPEMIVQWGKEPLVSNGDGLFGHAVLDLVKRGAKLMCVDPRLTWTCALADYHLQLRPGTDAALGMAMLDTIISEDLYDHDFVDKWCYGFEQLAERVATMPAERAAEICEIPAEEIREAARAYAGAKPASIAWGLAIDQTVNGAQAGQCILSLIAITGNFDVPGGNILQDIFDGSGDKVVAGLGWRLLPDELKEKVIGLEEYPAY…	2304571
A0A7K3KZH2	Dehydrogenase	D1643_01220	Enterorhabdus sp. P55	792	MGRKATVRGEEPAKGEAMPRCPRPINEELYRDEWTWQEGEYTVYRNCQYTAPGCHNGCGVLHYVKDNKLVKIEGDPKGALSNGRLCMRCLAMEEMVNHPFRIYHPMKRDPSQRGNDDAWEVITWDEAYDLYVEKAEEILGKYGKKSFCILGGTGRNTTWQFAALATTVMGSPNYTFGFLSGNSCYVPRMNVCFWMGGDVMVADCAQCVEEGYDHPDYVNPEVCVIWCCNPIVSNADGFFGHWIVDLMRMGTKLIVIDPRLTWMGAQAEHYLQIKPGTDGALALGWINIIIQEDLYDHDFVERWTYGFDQLAARAAEYPPERVAEITGIPEDLIVASARRYATAKPASVQWGLKFDQFKNGFGAAMGCAALWALTGNIDVPGGNIVVNTGFISGDARRMF…	2304571
A0A7K3L0F9	Dehydrogenase	D1643_01420	Enterorhabdus sp. P55	801	MEFNDAAVEMRDDVGKPWRYEEDGCTVTRTCVWSAPGCHPVGCGLKVYVKDGEVVKVEGDENHPVTKGRLCVRCLAMKDFLYHPDRIIYPMKRDRADRGKDKWERCSWDEAIAIIKKNYDEVKENYGVESMVAFMGTGRQGNIGATGAHRVLGSPNGCYPLSGFSCYGPRVSITMDVVGSSYPEIDYAGGLPGGYDDPAYQIPEIIIQWGKEPIYSSPDGLFGHSIIDLMKRGAKLININPRITWTGSRAILNVQLRPGTDAALAMAMLNVIISENLYDQDFVERWCFGFEQLAERVAEMPPEKAAEICCVPAEQIYRAARLYANAKPASIAWGVSIDQSPNGAQAGQAILALMSITGNMDVPGGQVLVDMTAGDGGMQEDIDSVGWPEMKQELKDAII…	2304571
A0A7K3L1D0	Dehydrogenase	D1643_02090	Enterorhabdus sp. P55	826	MEFKNDLGKPWKFQDGDFTVIRSSVWSPPGCHPVGCGIKLYVDKDGRLDHVEGDENDPVTGGRLCPRCVALKDYIYNPTRVIYPQKRAREERGNAEAWERCSWDEALDIIMDNWRRLTDEYGRETLAIFVGTGRDGMLSQDFQLSIFRTPNLAYTQSGYACYQPRMMSSQMVLGALYPELDYAGGLEGGYDDPEYTVPELMILWGKMPLASNPDGFFGHAIIDLMKRGAKLVTIDPRVNWLATRSVLQLRLRNGTDAALAMALCNIIIQEDLYDHEFAEKWTYGFDEFAERVAYMKPEDAARICEVPVEDIYTVARMYAAAHPASIAWGLAFDQNTNGMQAGQCVLAMICLCGNLDVPGGNIVADLSMPEDLTGAAAAGQSAHNTDTRAFITEGWYQMT…	2304571
A0A7K3L0Z1	Dehydrogenase	D1643_02305	Enterorhabdus sp. P55	745	RAGERGENKWERISWDEAYDIIVEKVNWIKETHGSHTIIFDHGTGRNIGWQLPLFASTALETPNVCNFGFTGFACYLPRMIGASAKMGEMTIIDVSETHEMRYAADTFRRPDVIMVWGNEPLKANADGFLGHWIVECMQMGTKIISIDPRLTWLGSRAEYFLQVRPGTDAALGIAMLNTIINEDLVDHDFIDKWGYGYEQLVESVQGKDADWAAEICGVPAEDIRGAARLYATAESASIQWGLAFEQQLSALGVTAAACDLMGVTGNIDNPGGNLLIKCAFDIEKRYGLGDFKIPREEYAGKMTLSAGIESSDIVACAATDPLLHAVETGDPFQPQMLWIESANPLACSGMDAPRMYEAMNKIPFVVVADPFMTPTAVAHADIVLPVAMSCERNAVRTW…	2304571
A0A7K3L2T3	Dehydrogenase	D1643_02380	Enterorhabdus sp. P55	814	MADYKEWLDELNREAYHDGEWQWQEGDFTVTRTTHWSPPGCHMGCGVLLYTKDNKLVKVEGDPLNAVANGKLCMRCLTMPEAVNHPDRLKYPLRRAGERGEDKWERISWDEAYDEITEKVLKIKKEHGSETIVVVHGTGRNIGWQVPYFASACMETPNVSTFGFTGFACYLPRMIGTSAKQGDMFIVDASQAHWDRYANENWQVPGVVLVWGNEPIKSNADGFLGHWLVQCVQMGSKIISVDPRLTWWGARAAFWLPVRPGTDAVVAMAMLNVIIGEDLYDHEFVEKWTYGFEALAERVADKTPEWAEPICEVPADKIRGAARLIATASSCACQWGLAFEQQIAALGVTESVADIMAITGNIDNPGGNALYRCAFLIEKRYGLGDEYISKETYAKKLIP…	2304571
A0A7K3L052	Dehydrogenase	D1643_02395	Enterorhabdus sp. P55	846	MLFDYQEFLDGIDREAYHEGEWQWEEDGYTVTRTYTYSAPGCHDSCGVLMYTKNGKLEKIEGDPLDPCANGRLCMRCLNLVEGVNYADRPKWPLKRVGARGENKWERISWEEALDTIATWIHDNLDAKGLGRESIFVNHGTGRNISSWVPFLGGACLGTPNIGAIGFSGYSCYLPRTCGTAAGIGDFPIVDASEGHADRYNNPEWVRPDVVVIWGCEPLRSNADGYLGHWLVACMQQGTRFISVDPQLTWWGAHADYWLPIRPSTDLALALAWLNVITTEELQDKEFIEYWCAYYDELKEHVAQFTPEWAAKICEVPADLIRDAARFYATAERGAIQWGLAFDTQVDSIQLCQTVSNLMSVCGNIDKPGTNILVRNGFEINPGYATAQLYCDPDTFAKK…	2304571
A0A7K3L068	Dehydrogenase	D1643_02405	Enterorhabdus sp. P55	850	MLFNYQEFLDGIDREAYHAGEWRWEEDGYTVTRTYTYSAPGCHTSCGVLMYTKNGKLEKIEGDPLDPCANGRLCMRCLNLEEGVNYADRPKWPLKRVGARGENKWERISWEEALDTIAEWIRVNIDEAGFGRESIFVNHGTGRNISSWVPFLGGACLGTPNIGAIGSSGYSCYLPRTCGTAASIGDFPIVDASEGHADRYANPEWVRPDVVVIWGCEPLKSNADGYLGHWLVACMQQGTQFISIDPQLTWWGAHAAYWLPLRPATDMAIALAWLHVIMYEELEDREFVDLWCAYYDELKAYVEPFTPEWAGKICELDPELIRESARFYATAERAAIQWGLAFDTQNDSIQLCQTVSNLMSITGNIDKPGTNLLVRNGFEINPGYATAQLYCPPETFAKK…	2304571
A0A7K3L054	Dehydrogenase	D1643_02420	Enterorhabdus sp. P55	858	MEFKNDLGKPWKYEEDGLTVVRTSMWSPPGCHPVGCGLKIYVNDEGVIDHVEGDENNPITKGRLCARCLALKDYVYNPSRVIYPMKRDPKDRGLSDKWERITWDEAFAIVKEKRDYFRDTYGAESIAVFSGTGRSGGILVSDMAQAVLGTPNACYTQSGYACYQPRSMSCSHVLGAYYPEMDYAGGLEGTYDNPAFQVPGVMVMWGKMPLASNGDGFFGHAVIDLMKRGAKLISVDPRVNWLSTRSVVHLRVRPGTDTAMAMAWLWVIINEDLYDHDFVEKWTYGFDEFAARINDPVMGMTPEKAAEICEVPVEDIYKAARLYATAKPASIAWGLAFDQNQNGNQAAHCVLALMAITGNIDVPGGQIVAEIDPAPGVADEPATGEKQEFNLDKADAGAD…	2304571
A0A7K3L0F6	Dehydrogenase	D1643_02735	Enterorhabdus sp. P55	800	MENRLVRRTLSAARSERPGAASGHPPRRRSFAFWQENGKRRGKERGMHKDLPTTWEEDGYVVTRTTAWSAPGCHSGCGIICYVNKETGKLEKVEGDPEHPYNQGHICPRCAALPDVVNSEERLLYPMKRDPERRGDPDAWERISWDEALDLVYNTMTELGEKYGKHTLQTFCGTGRDILWQSQRLAYSMGTPHVESYSSGLACWMPRLMSYNVSTGGYMMPDCSECHEDRYDNPEYKDPEVIVVWGNNCVASNSDGFFGQWVVEVVKRGAKMIVVDPRLTWMAARADLWIQPRPAVDSAVAMAMLKVVIEEDLYDHDFVDRWTYGFEALVERSREYDFDELCERAWVDPEKIRKAARMIAAGNHTAVQLGLAVDMQRNGIGAVRSIIAMLAICGDIDQP…	2304571
A0A7K3L1C9	Dehydrogenase	D1643_04650	Enterorhabdus sp. P55	824	MPYNNTYNMDLYPDQVRWQEGDLTATRTTMWSGPGCHSGCQIIFYTDEDGKLVKTEGDPNSPLSGGRLCMRCLELPQMVNSERRLKWPVKRVGERGEGKWQRISWDEAYDLIIENVKRIQKDYGPECIVSMIGTGRNVSQAIAHNQYANFGGADLTLCFLSGDSCMLPRTALCYVIMGNQWVADFSQFRARRYEDDPEYVLPEVAVIWGTNPVVCNSDAFLGHWIVEAMKRGTKLITVDPQLTWIGARSEMWLRLRPGTDAALALGMMNVIINEDLYDHEFVENWTYGFEALAERVQEYTPERVAEITWIPEDQIVAAARMYAQAKPATVQWGLAVDMAKIGVITAHAIACLVGITGNIDIPGGNVLVDQAASLEFGYNSGIWELDGTDMVAKRLGVDR…	2304571
A0A7K3L1T3	Dehydrogenase	D1643_05420	Enterorhabdus sp. P55	778	MSERIIDCGDGVIKCRTCAWSPPGDHPVGCGMYLTVKDGKVVDVEGDPDHPITKGRLCVRCLTLPEYMYNEKRVLTPLKRAKEDRGKDKWVAITWDEALDIIEEKVNWIKENWGAESIVAFQGTGREATLYKTPLAYAALGTPNSCFPMSGDSCYGPRCSVADFILGAGYPELDYAAYFPDRYDDPRYEVPKYIVLWGKDPLFSNPDGFFGHALIDLMKLGSKFIVIDPRVTWCAAHAEYHLQLRPGTDAALGLGMINYIIENDLYDHDFVENWCYGFDELKERAAQYPLDKVEEITWVPADTIAAASRAVAENHPSSFMWGLAIDTNANGVQAGHTVLILAAILGDLDVPGGVTLAVPASFMGKWRYECAQQLPPGMMEKQITDLEHYRGFQAAHVIA…	2304571
A0A7K3L2B8	Dehydrogenase	D1643_06415	Enterorhabdus sp. P55	745	RAGERGENKWERISWDEAYDIIVEKVNYIKENYGSHTILFDHGTGRNIGWQLPLFASTALETPNVSNFGFSGFACYLPRMIASSAKMGEMNIIDVSETHELRYADPTFRRPDVIMVWGNEPLKSNADGFLGHWIVECMQMGTKIISIDPRLTWLGAKAEVWLQVRPGTDGALGIGMLNTIINEDLVDHDFIDKWCYGYEQLVESVQGKDADWAAEICDVPAEDIRKAARIYATAESASIQWGLAFEQQLSALGVSAAALDLMGVTGNIDRPGGNLLMKCAFDIEKRYGLGDFKIPRENYKHKLTTSAGIEESDIVACASADSFIHASEAEEPFKIQMLWIESGNPIACSSMDAPRAYNAMNNIPFIVVADPFMTPTAVAHADIVLPVAMSCERNAVRTW…	2304571
A0A7K3L4H0	Dehydrogenase	D1643_08360	Enterorhabdus sp. P55	782	MEKEFKTIEHERPWRYQTDDGLTVTRGSAWSGPGCHLGCGVLMYTDEEGRLVKVEGDPENPFNKGRLCVRCLDVMEAVYHEDRLTKPLKRAREDRGKDTWEEITWDEAYDLIESAFKRIREESGPEAIAFFQGTGRDIAPWITRYAWSFGSPNNVFGMSGNSCYGPRVSGSMAVTGSFWVGDYSQQFVDRYDDPAWKCPECIVVWGNNPLVTNSDGLYGHWIIDCMKRGAQLIVIDPRRIWLANRAAIYLPVRPGTDTALALAILHVIIEEDLYDHEFVECWCYGFDELAAAVKDWTPERAEEVCWCPAEDIRAAARMIAQADGCVNQWGVAVDMQKRAVSSGHAIIDIFAITGNIDNPGGNICPDYILMYFNGWGREFLDPEKRAARIGDDKYPMVAN…	2304571
A0A369NIV7	Dopamine dehydroxylase (EC 1.1.-.-)	dadH C1859_04790	Eggerthella lenta (Eubacterium lentum)	1017	MGNLTMSRRTFVKTAAITGAAAAAFGASTHTALAEETYSSVSGNDTVAVKTCCRGCGKMECGVKVIVQNGRAIRVEGDEGAFQSMGNCCTKSQSSIQAAYHPDRLHYPMKRTNPKGEEPGWQRISWDEAMQSIVDNFMDIKAKHGGEAIACQVGTSRIWCMHSESILKNMLETPNNVEAWQICKGPRHFATTMVSQFAMSWMETITRPKVYVQWGGASELSNYDDSCRTTVDVASRADVHISVDPRMANMGKEADYWQHLRPGTDGALALAWTNVIIEKKLYDELYVKKWTNAPFLVCEDMEPSGFPTVRTDGSYWDVKTALLKESDIKEGGSPYKFLVYDNNWEKLKAEGVEHEYGAFTWFNADQEGVIDETGGFWEGENYDSEKARQGREAAQDNLL…	84112
A0A2V2E3H1	Dehydrogenase	DBX43_00080	Coriobacteriia bacterium	766	MGETCASCKPFITEEDGVLKVRTCAWSPPGDHPVGCGMFIHVKDGKIVKVEGDPSHPITQGRLCPRCIALDEVVYHKDRLLSPMKRAREDRGKDAWEKISWDEAYDLLEEKIRGFQENYGAECIFTLTGTGRESTLYAPVYGPAIMNTPNGASTYPFSGEACYGPRATIVNYLLGAGVPEIDSAQFFPDRYDDPRWVCPKYIMVWGKDPLYSSPDGFFGHSIIDIMKRGAKIITVDPRLTWLGAHSEYHLQLRPGTDAAVGMGFLNVIISEDLYDHDFVEKWCYGFEELSEAVKPWTPEKVQEVSWVDPEQLVGAARAFATNAPSTATWGVALDQSKQSTQAAQCFMAICAICGYIDVPGGITITKPTSFIGQWRYDMSDTLTEGMAEKHIVDPTGKYR…	2052159
A0A2V2E2M9	Dehydrogenase	DBX43_07690	Coriobacteriia bacterium	771	MAYGKQWRTELEDGTVVTRSNTWSPPGSHPVGYGVKVVTKGDQLIRIEGDDDNPITTGRVNALNLALREYTHSPNRVIYPMKRAFEDRGKDKWERTTWDEAMDTICEKVRYFQNTYGPESIVCFGGTGRESCIYYYALTFSVLQSPNCCYTQSGWSCYGPRCSISDYVLGAGYPELDYAGHLPGSYHDPRYTLSKWVVVWGKEPLPSNGDGFFGHCLVDMMKLGTHIISIDPRITWVGAHDGNINLQVRPQTDTALALGLINLLFENDEYDHEFVEKWIYGVDELKARAAEYPVDKVAEITTVDAEDIKRVAHIIGTERPIGWAWGLAFDQNKNGVQLSQSFIILAAMCGSIDRPGGLTLGPPSALLGKWRMEQRGAMTDEVWSKRIGAAQWPGLSTGM…	2052159
A0A2V2E3L7	Dehydrogenase	DBX43_08305	Coriobacteriia bacterium	811	MTEWKRQEGQETIFRTCAWSPPGCHPVGCGLQVHVKDGKVTKIEGDPEHPITKGSLCPRCLALKEYIYHPDRIIHPMKREKQYRGQADKWVQCSWDEATDLVANAANEITEKYGAETIAVFGGTGREGNNWYPQWANLVFGTPNSVYGQAGWSCYGPRMTNTAFMMGGGYPEIDYAMKFEDRYDDPRFVAPEVILLWGKEPLRSNPDGMYGHAIIEMMRRFGTKIICVDPRVTWLGTRAEEILQVRPGTDTALAMAFIYVLAHDDLVDHDFIDKWTYGYDQLVERVQEMPPSRAAEICGVPEDQIWRAARLYGNAKPSSVAWGLATDESTNGAQLGMCLVSLMTITGFLDAPGGTTLGMGDDQGNVVRDGGAIDSHEKVEDETESTLSLALKNGIMSEE…	2052159
A0A2V2DWD4	Dehydrogenase	DBX43_08495	Coriobacteriia bacterium	786	MRAWHPDRLNARSKYTISETNNDLNKPWQFEEDGLTVTRTSPWSPPGCHPVGCTLKCYTDKNGRLVKVEGDENNPVTQGRLCARCITLKDYIYNPSRILHPMKRDPKERGNADAWEQISWDEAFDIIKREYDRITAQYGRESIVCFVGTGREGGTMAPFGSRMLCTPNFCYTQSGYACYVPRMAASSYLLGVAYPEIDYAGGLPGRYDDPEYEIPECVVVWGKDPLPSNPDGLFGHALIDLMRRGTRLIVVDPRNNWLSTRADYALKLRPGTDGALAMAWLNVIISEDLYDHEFVEYWCYGFDELAERVSEMTPDKAAEITGVPAHMIVESARMYAEATPASISWGLALDQKANGMQVGHCLIALMAICGNIDVPGGIRIGDKTMGLNEAGFGFEEGLG…	2052159
A0A2V2E440	Dehydrogenase	DBX43_08505	Coriobacteriia bacterium	756	MSEEKSWVTDLGDGTHQVRTCVWSPPGDHPVGCGIIVTVKDNKIVKVEGDPTHPITHGRLCPRCIALDEVEYHEDRIMHPMKRAREDRGKDKWEQITWDEAFDLIESKTREFWANPGPESILTFTGTGREITMYSAAYCHAIFNSPNYCMTLSGGSCYGPRCTIANFQLGAGYPELDYAAYFPDRYDDPRWECPKYILVWGKNPIYSSPDGFFGHALVDLMKLGSKLIVVDPQVTWIAAHAEYHLQLRPGTDTALALAMCNVIISEDLYNHEFVEKWVYGFNEFAECAAEWTPEKAGEICWIPAETIQGAARAFATNYPSSALWGLSIDTMTNGVQAGHTFLAICALCGYMDIPGGITLARPSSFTGKWRYETVNSVPDEIRAKRIKDLDGKYKCWDAA…	2052159
A0A2V2DZB5	Dehydrogenase	DBX43_08810	Coriobacteriia bacterium	757	MQIPEGEYRVGTDDDYYVRTNVWSAPGCHGAACGAILHIKDGKFVDIEGDESNPITQGRLCIKCLNMTEFEYHPERIIYPMKRDPKDRGKNAWERITWDEAYDLIEENYNKVVEKTGTPNAVLTLGGTGREATMFYPVISFADFRSANVAAPISGDSCYGPRCMMAANIFGSGYPEVDSGMFFDDKYNDPRFERPEYMIVWGSNPLVSNPAGYFGHQIIDMMKMGTKLIVVDPQITWMGSRAEHVLQLRPGTDAALAIGMLKVIVDEDIYDKEFVEKWVYGFDWLVERINKYSYEEIEKLTQVPTEQMRTVARAYATADGTGRNCSIFMGVAMEMQTDALSDIQAVLSLIAITGNVDVPGGNVLGPKASFTGAWRYEQIKWVAEKEKQSRIGNDREPIE…	2052159
A0A316PGD8	Dehydrogenase	DBY20_00500	Coriobacteriia bacterium	801	MEYNNEYNLDLYPKKLRWKEGDLTATRTTMWSGPGCHEGCQVIFYTDENDKLVKVEGDPNSPFNQGRLCMRCLELPELVNHESRLKYPMKRARNERGQDTWERISWDEAYEIIEKNVRKFQEESGPESIISMIGTGRNVSQVIAHNQYANFGGPDLTLCFLSGDSCMLPRTALCYVVMGNQWVADMSQFRDRRYEEDEDWKVPGCIVLWGTNPVVCNSDAFLGHWIVEAMKRGSELISVDPQLTWIGSRAKYWLRLRPGTDAALALGMMNVIINEDLYDHEFVEKWCYGFEELKERVQEYPPEKVAEICWVDKDTLIEAARFYAKSNPSTIQWGLAVDMSKIGTQTALAIADLAGITGNIDNPGGNILIDQAGGLEFGYNSGIEYLKEGMVEKRLGNSK…	2052159
A0A316P4R5	Dehydrogenase	DBY20_00910	Coriobacteriia bacterium	811	MAEHGVEGYNNSGVSTQLVGDYVEVPHKHPWRYEEDGLTVTRGSAWSGPGCHDGCGVLLYTDKDGKFVKCEGDPENPYNRGRLCVRCLDVPEVTYHKDRLLYPMKRDPKDRGKDKWERISWEEAIDLVATTFLDIKEKYGAESVVFGQGTGRDIAAYITRLCWSFGSPNYVLFLSGCACYLPRVAGMAATAGSFWVADCSQQFADRYDNPEYKVPETMFIWGNYPLRANSDGFYGHWVVDLMKRGMEVVMIDPKVTWLSSHAKIHLPIRPGTDAALALGFLNIIINEDLYDHDFVDRWTYGFDELAERVQEYTPSRVADITWIPEEKIVAAARLLANSKPATMQWGVAVDMTKEALPASQAIAACFQITGNVDVPGGIIAPPEILNYAGGWGRELCPEE…	2052159
A0A316PEF3	Dehydrogenase	DBY20_02060	Coriobacteriia bacterium	794	MAGTYSKEWRVTREDGTVATRSNTWSPPGSHPVGYGVKVITDGGRLIRIEGDDDNPITQGRVNALNLALREYTYSPDRVIYPMKRAYEDRGKMKWERTTWDEALDTICEKVRYYQTTYGPESIVCFGGTGREACIFYYALTFSVLQSPNCCYTQSGWSCYGPRCSIADYVLGAGYPELDYAGHLPGRFEDPAYKLSKWVVVWGKEPLPSNGDGFFGHVLVDMMKLGTHLISIDPRITWPGSRNGNINVQLRPQTDTCMALGIMNLMFQNDEYDHEFAEQWIYGLDELKARAAEYPVEKVAEITTVDVATIERVAHILGTERPIGWAWGLAFDQNKNGVQLSQAMILLAAMTGSIDTPGGLTLGPPSALLGKWRMEQRGAMTDEVWSLRIGAAEWPGLST…	2052159
A0A316NZ27	Dehydrogenase	DBY20_02880	Coriobacteriia bacterium	826	MEFKNDLGKPWKFQDGDFTVIRSSVWSPPGCHPVGCGIKLYVDKDGRLDHVEGDENDPITQGRLCPRCVALKDYIYNPSRVIYPQKRAKEERGNADAWERCSWDEALDIIMDNWRRLTDEYGRETMAIFVGTGRDGMLSQDFQLSIFRTPNLAYTQSGYACYQPRMMSSQMVLGALYPELDYAGGLEGGYDDPEYCVPELMVLWGKMPLASNPDGFFGHAVIDLMKRGAKLVTIDPRVNWLATRSELQLRLRNGTDAALAMAMCNIIIKEDLYDHDFVERWTYGFDEFAERVAYMTPEDAARICEVPVEDIYTVARMYANAHPASIAWGLAFDQNTNGMQAGQCVLAMICMCGNLDVPGGNIVADLSMPEDITGDAASGQSEHNTDTRAFITEGWYQMT…	2052159
A0A316NZE2	Dehydrogenase	DBY20_03015	Coriobacteriia bacterium	787	MINELNKDLYKTDWRWFEDGYEVTRTSVWTGPGCHNGCGVLAYAKDGKLERVEGDPNFAYNQGRLCLRCLNMVEQIYNHDRMKWPLLLDGEKGSNKWKRVTWDEALDFIEEAFQDCCRIIRDEFGGIGPEGVVALSGTGRNAMWQGAMVLRTAFGSPNMSFGFLSADSCYQPRMTANLLQEGDCWILDNAQLHPDRYNNAEWVKPEVVIVWANQPLASNPDGFMGHWLIDLMRMGTKFVVVDPALTWLASKADIWLQIRPGTDCALALGMLNVIINEDLYDHDWTEKWTYGFESLVERVQEYPTDKVAEICWVEEQDIIDAARMYAQAKPAGIQWGLAIDMQISAMEASNAIDDMVAICGNLDVPGGNVLVRYAYNSSKKYGAGLEFISPEMLDRRIGT…	2052159
A0A316NZL4	Dehydrogenase	DBY20_06105	Coriobacteriia bacterium	833	MSEADVVEYHWSETNGKKYRRGSRQFKKVDVGIEPTPAAETPKVPWKWEEDGMTVIRGTARSAPGCHNVCGILSYIKDGKLVKVEGDPEDPYNQGRLCSRCLCIPDYVYHEDRLLYPMKRKREDRGKDKFERITWDEAYDIIVENFKKVADEYGADKIACCQGTGRDIHQITRVNATCGSPNEGVPYFAGNSCYLPRIASMACMLGDPCVMDCSQFLPKRYDDPRYVVPEYCIIWGHQPFYANADGFYGHWITDLMKRGMKVAVVDPKLTWIAAKAGEDWLRVRPGGDGALAMAMLKVICDEKLYDQDFCDKWVYGLEAVCERVAEMDLDELCERAWVSKEDVQRVARRYAAAKPAAIQWGVALDQQTGGQQAAHAVTALWCITGNLDIPGGNVIGQAC…	2052159
A0A316NXU4	Dehydrogenase	DBY20_06160	Coriobacteriia bacterium	822	MEEFEMDGKKAAQHEDSEWHFSGKNDPNAVDRKEEVVLEKDRDDIGTTKEENQFNFGAGERPEMQDWKHPGEWQYMEDGMLVTRTSVWSAPGCHEGCGVLVYSDPETGRFIKCEGDPDDPYNRGALCPRCLAFKQVEFHPDRILYPMKRAGERGENKWERISWDEALETCYKEFRRIAMTYGGDSIHCLRGTARDNQWQVGRMANTMGSPNEYGFLSGTACYLPRLSLMIMTYGGMLIADFAQFSALRYDDPEWVCPECTIVWGCNPTISNPDFFMGHWVTDAMKLGCKLISVEPRVTWLAAHADIHLQLRPGTDTALALGMIKVIVDEDLYDHDFVDRWTYGFDELAARAQELSLDEVEKMTWVPKQKIIDAARMFANAHPANVVWGLAVDMQSQGTP…	2052159
A0A316NVK2	Dehydrogenase	DBY20_07065	Coriobacteriia bacterium	815	MTEPWKRQENEETIFRTCAWSPPGCHPTGCGLQVHVKDGRVTKIEGDPDHPITKGSLCPRCLALTEYIYHPDRIIYPMRRAKEDRGQDKWERCSWDEATDLVANAAKEITAKYGAETIAVFGGTGREANNWYPQWANLVFGTPNSVYAQAGWSCYGPRMTNTAFMMGGGYPEIDYAAKFPDRYDDPRFVPPEVILLWGKEPLRSNPDGLYGHAIIEMMRMFGTKIICVDPRVTWLGTRAEEILQVLPGTDTALAMAFIYVLAHDDLVDHDFIEKWTYGYDELVERVQEMPPSRAAEICGVPEEQIWRAARMYGNAKPSSVAWGLATDESTNGAQLGMCLVALMAITGFLDAPGGTTLGMGDDQGNVVREGGSISADDKVDDATDSTLELALKHGIMTPE…	2052159
A0A316NUW6	Dehydrogenase	DBY20_07275	Coriobacteriia bacterium	746	MEDKGYMEVPHEKPWQYQEGEYTVTRGSAWTGPGCHLGCGVLLYTDADGKLARVEGDPENPYNDGRLCIRCLDLPEVTNHKDRLLYPMKRAKEDRGKDRWERMSWDEAIDYVSERLIEIRDKYGAETVLFGQGTGRDISSWITRIAWSYGSPNYCCFALSGNACYLPRVAGMAATCGSYTVADCAQQFPDRYDNPNWQMPQMMVIWGNYPLRANSDGFFGHWVIDLMKRGMKIMMVDPRVTWLSLKAEEHLRLRPGTDAALALGMMNVIINEDLYDHDFVDRWTYGFDELKERVQEYPPSKVAEITWVPEDQIVRAARLLATSKPCAMQWGLAVDMVKEALPAGQAIVGLFQITGNVDVPGSNIFPVELIAYSGGWGGELLSEEQKAKRIGLDDYPLLK…	2052159
A0A316NYT8	Dehydrogenase	DBY20_07505	Coriobacteriia bacterium	774	MSKKQRGREGNVTTTAKIDSGIEDFKNDLGKPWRYEEDGYTVTRACAWSAPGCHPVGCGVKLYVNKDGILEKVEGDENQPITQGRLCMRCLTLTDFTYHPDRVIYPMKRAKEDRGKDKWERITWDEAYDIIEENIQGLKEKYGPESIVVFGGTGREGGPMCGPYGAAMIGTPNACYTQSGYACYIPRVAAGTYVAGVTYPEMDYAGGLPGRYDDPMYKIPEVMITWGKEPLPSNGDGFFGHAVIDVMKRGSKLISIDPRSNWLSTRAVYHLQLRPGTDTALGMAMLNIIISEDLYDHDFVDKYCYGFEQLAERVKTMTPEKAAEICDLDVDDIYGATRMYACADNAAILWGLATDQKANGTQSGHTIIALEAITGNLDIPGGQLLGDVSDSLGDLGFGW…	2052159
A0A316NWX6	Dehydrogenase	DBY20_07510	Coriobacteriia bacterium	777	MKLFKGQGTADLGKPWRFEEDGLTVTRGCAWSPPGCHPVGCGIKTYVNSNGELVRIEGDENHPVTGGRLCVRCLTMRDYVYNPDRVLYPMKRAREDRGKNKWERITWDEAFDTIAEKVAYYKENYGAESILMQGGTGREGGPMLPAYAQAALGTPNASQPLSGYSCYIPRVAGTTYVTGVAYPEMDYAGGLPGRYDDPAFTLPKLIVFWGKDPLPTNGDGLFGHAAIDMMRRGSKLMSIDPRVNWVSTRADWHLRLRPGTDAALGMAMLNVIISEDLYDHDFVEKWCYGFEQLAERVKEMPVERAAEITGVDAGLIAEAARVYAAAKPAQIAWGLAIDMKSNGMQAGHCILALEAITGNIDVPGGQLVGDVNDGLELGFGWNELGLELQGKILGLKRYP…	2052159
A0A316NXH4	Dehydrogenase	DBY20_07525	Coriobacteriia bacterium	788	MELSDYKAAPVVKLDSLADVNDIGKPWRYEDGDYTVTRTCPWSPPGCHPVGCGLKLYVNEDGRLEHVEGDENHPVTQGRLCPRCITLKDYVYSPARILTPMKRDRSQRGNADAWEECSWDEAFAIIKENYERIVDQYGPESIIGMSGTGREGGTMSLYPTMVFGTPNYCYMQSGYACYTPRLAAAAYITGSTYSEWDYAGALPDRWDDERYTLTEVLVMWGKAPLESNPDGFFGHAVVDAMRRGTRLIQIDPRVNWLSARADIFIQLRAGTDTALAMAMLDIIIKEDLYDHEFVEYWCYGFEQLAERVATMPPEKAAEICQVPVEKIYAAARMYAKAKPAAIMWGLAVDQKTDGMQNSQCIIALQAITGNFDRPGGQLVPGADAGHNELGFGYKECIPD…	2052159
A0A316NZS4	Dehydrogenase	DBY20_07545	Coriobacteriia bacterium	779	MKIFKGQGTADLGKPWRFEEDGLTVTRGCAWSPPGCHPTGCGIKTYVNSNGELVRVEGDENHPITNGRLCVRCLTIRDYVYNPDRVLYPMKRAREDRGKNKWERITWDEAYDTIAEKVKYFKDKYGAESILVMGGTGREGGPMLPAYAHACLGTPNACYTQSGYSCYIPRVAGTTYVMGATYPEMDYAGGLLGRYDDPMFKLPELIVFWGKEPLPSNGDGLFGHAAIDMMRRGSKLMSIDPRVNWVSTRADWHLRLRPGTDAALGMAMLNVIIEEDLYDHDFVEKWCYGFEQLAERVKEMPAEKAAEICGLDANQIREAARVYAAAKPAQIAWGLAIDQKSNGVQAGHCIMALEAITGNIDVPGGQLIGDVNDGLELGFGWNNLGPELQSKILGIKEYP…	2052159
A0A316NVU5	Dehydrogenase	DBY20_08450	Coriobacteriia bacterium	793	MALRKTASPAVKLDSLSDVNDLGKPWRFTDEDTGLTVTRSCVWSPPGCHPVGCGLKLYTDENGRLVKVEGDENHPVTQGRLCVRCIALKDYEYNNSRILHPMKRDRDKRGQADAWEKITWDEALDLIEKRYTEITSKYGKESFVNFGGTGREGGVSCMTYTAMVWQTPNACYTQSGYACYFPRLAAGTMSAGLVYPEMDYAGCLPGRYEDPEYHIPEAVVLWGKVPTVSNPDGAFGHAVIDLMKRGSKLIMVDSRVNWLTTRAAYHLQLRPGTDTAIAMAMLDVIIREGLYDHEFVEKWCYGFEQLAERVATMPPEKAAEICGIPAEDIIGAARMYANAEAATIQWGLATDQKTNGMQQAQCIIALMAITGNIDRPGGQITTGGAVALDADTEEDDEYM…	2052159
A0A3C1D9H2	Dehydrogenase	DCP91_00705	Eggerthellaceae bacterium	792	IESVYNSDRVLYPMRRVGGRGARGTDNWERITWDEAYDEIAEKFLYYKEHFGAESVSFWKGTGRDIAPWISHLAWAFGSPNVVFGLSGCACFVPRIAASTCTSGSFWVGDYSQQFRDRYDDPRWKCPELIVLWGNNPVVSNSDGLYGHWVTDCMKRGSKIVSVDPKMTWLGTKAELHLPLRPGTDAALAMGMLRVMIKEDIYDHDFVDAWCYGFEQLAETVEPYTLERTEEITWVPAWKIEKCARMMAEADGWIMQWGVATDMCKEAVPSCQALSALFQITGDVDVPGGMISPPSILAYYNGWGGENLPPEQEDKRLGIHKYPLYKYGFKNASTDVTIAAIETGKDENGNDYPCKAAWLQTTNPLINSSPDTRRTYKALNSLEFIVSVDLYVTPTVQAL…	1972561
A0A3C1D9B1	Dehydrogenase	DCP91_01750	Eggerthellaceae bacterium	793	MVETTIESKDRDDIGATKEENQFNFGAGEAHEVDPRWKHPGEWQYMEDGMLVTRTSVWSAPGCHEGCGVLVYSDPETGRFIKCEGDPDDPYNRGALCPRCLAFKQVEFHPDRILYPMKRAGERGENKWERISWDEALETCYKEFRRIAMTYGGDSIHCLRGTARDNQWQVGRMANTFGSPNEYGFLSGTACYLPRLSLMIMTYGGMLIADFSQFSALRYDDPEWTCPECTIVWGCNPTISNPDFFMGHWVTDAMKLGCKLISVEPRVTWLAAHADIHLQLRPGTDTALALGMIKVIIDEDLYDHDFVEKWTYGFDELAERARELSLDEVEKMTWVPKDKIVEAARLFANSHPANVVWGLAVDMQSQGTPCAQAIAALWTITGNLDVPGGNVIGQACWGI…	1972561
A0A3C1D9A4	Dehydrogenase	DCP91_01760	Eggerthellaceae bacterium	919	MENMKVHYGSNTGRMSILNSCFLVFAASGAILQNPRKTHGTQSMTHPLRRCKSENDAFVGKPCFLHAASLRCERTRGGVREGGVTQAARGRHLGLDGGSSSFASVHPFDTRESDVAVTQRIDIPHDSDSSKEVRPTFFNEPPVMYTGGDVPWQWEEDGMICTRSAAWSAPGCHDGCGVIVYTDKETGKFIKVEGDEENPYYQGRLCMRCLDVAEAIYHPDRLLYPMKRDPKDRGKADKWTRITWEEAYDMIDEKFTAIRDEFGGKSIIFASGTGRVTPPINARLGYALGSIQYSYFHSGNACYVPRVAAANTIMGCYTCPDFSMQFPDRYDNPEWVAPKNIFIWGNNPLIANADGNLGHWVVDCMQRGSKLVVVDPRLTWLASRAELWLQLRPGTDSML…	1972561
A0A3C1DFK3	Dehydrogenase	DCP91_13085	Eggerthellaceae bacterium	583	WAQYYEDRYDHPGWVCPNYLIIWGKDPLYSSPDGFFGHAIIDLMKRGSKLIVIDPRVTWLATRAEFHLQLRPGTDAAVGMGLLRVIINEGLYDRDFVENWCFGFDELADAVQEWTPEKVQEVSWVEPQALVGAARAFATNAPSSGIWGVALDQSKASTQAGQCFLSIMAICGYLDVPGGIAITKPTSFIGKWRYEMSDTISPEMAAKHIVDPTGKYGLFNAGAAMGGVQGDTLLNWLEGMYKDYDCYYDLKMVWMIGTNPLACMADQPQRWYEAMKPLEFVVCQDIFMTPTIMALADVVLPLSTFAEHDGLVTPNFGRNQHFIGAMNKALDNPNTKSDLEILIDMGKRLRPELWERFDSVDQFFDEQLRANYDFGLDDVRDVPAKMAGYEYRKYEKGLL…	1972561
A0A3C1DFN2	Dehydrogenase	DCP91_13290	Eggerthellaceae bacterium	705	MKRAKEFRGRSDKWEQTTWDEAYDIIEEQVGIIKEKYGAESIAVYGGTGREASMFYWPIAYSVLGTPNVVYPLSGVSCYGPRQMTAAFILGAGYPEIDYAAYYPERFDNPEFELPKYVVCWGKMPLYSNGDGLFGHALIDMMKMGTRFICIDPRITWLGAQPGNLTVQLRPGTDTALALALIDTIIKEDLYDHDFVNRWCYGFDKLTERAAEYPAERVADICGVDAELIRIVARLISINHPVSIAWGLAVDQNPNGTMAGQAILSIAAITGNIDVPGGLTLGAPFTNMGGWSGNSMEFLPQELVEKKLGNKTYPAFHGPNATCQSDEILDTLESGKPYELHMAWINSTNFLSPTCSAQPERWYNALKDMDFTVAQDTFMNPTIQGLADIFLPLPTFAEH…	1972561
A0A357ZEI4	Dehydrogenase	DEB24_06335	Coriobacteriia bacterium	759	MSERKIECSDGVVKFRTCAWSPPGDHPVGCGMYLHIKDGKVVKVEGDPDHPITGGRLCVRCLTLSEYLYHEDRILSPLYRDPKDRGKDTWKEISWDEALDIIESEVNRIKEAYGAEAIVAFQGTGREATLYKTPLAYAALGTPNSCFPMSGDSCYGPRCSVADFILGAGYPELDYAAFFPDRYDDPRYTPPKYIVLWGKDPLFSNPDGFFGHALIDLMKLGSKLITIDPRLTWCGAHAEYHLQLRPGTDSAVGLGLLNVVIREDLYDHDFVEKWCYGFDELKERAAEYTPEYVEEISWVPADILVAAARTIATNSPTSFMWGLAIDTNSNGVQAGHTVLNLAAITGNLDIPGGVTLAVPASFMGKWRYECSKELAPGMLEKQITDPKYQGFQAAHLIAH…	2052159
A0A3N0B4U4	Molybdopterin dinucleotide-binding protein	DMP06_01690	Slackia equolifaciens	1054	MGKRTMTRRSFAKLSAVTLAAAALSSAVTGCSTLTETDTSEAVAQAGEVKRIRSCCRGCGKMECGVWVTVQDGRVIRTEGDQSSFQSSGNHCSKGQASLQACYHPARIYHPVKRTNPKGEDPGWQRITWDEAMSTIGKKFNESIQQYGGQGCFGMCGTSRQWVYGPYAFYKWLFDSPNARVASSICKGPRRLMGWITSIDGAPWFALRDGPRVYVQWGTAPENSNYDDSCRNIVDKMTSADVHICIDPRLSGSGKEADYWLNLEPGTDCALALCWQKIIIDNDLVDWEFVKRWTNAPILVCEDMEPTGGRYNTLSTPVVAVPDLTGDKLKTRLLKESDVKEGGSCRRFYAWNKKANDGKGGLVYWDTDTTQWEGCHHTAPSRDEMEVVYEGTSQEGYLP…	498718
A0A3N0BLK9	Molybdopterin dinucleotide-binding protein	DMP08_00430	Paraeggerthella hongkongensis	1017	MDTLTMSRRTFVKTAAITGATVAAFGASTRTALADQTYSEVSGNDTVAVKTCCRGCGKMECGVKVIVQNGRAIRIEGDEGAYQSMGNCCTKSQSSIQAAYHPDRLHYPMKRTNPKGEEPGWQRITWDEAMETIISNFMEIKGKYGGESIACQVGTSRIWCMHSESILKNMLETPNNIEAWQICKGPRHFATTMVSQFAMSWMETITRPKVYVQWGGASELSNYDDSCRTTVDVASRADIHISCDPRMANMGKEADYWQHLRPGTDGALALAWTNVIIEKKLYDDLYVKKWTNAPFLVCEDIEPSGFPTVRTDGSYWDVKTHLLKESDVKEGGSPYKFLVYDNNWEKLKAQGIEHEYGPFTWFNADQEGVIDETGGFWEGENYDSEKARQGREAAQDNLL…	230658
A0A3N0IZC6	Molybdopterin dinucleotide-binding protein	DMP09_05315	Eggerthella sinensis	1017	MGTLTMSRRTFVKTAAITGAAAAAFGGSTRVALADQTYSAASGNDTVAVKTCCRGCGKMECGVKVIVQNGRAIRVEGDEGAFQSMGNCCTKSQSSIQAAYHPDRLHYPMKRTNPKGEEPGWQRVTWDEAMQSVVDNFMKIKQQYGGEAIACQVGTSRIWCMHSESILKNMLETPNNVEAWQICKGPRHFATTMVSQFAMSWMETITRPKVYVQWGGASELSNYDDSCRTTVDVASRADVHISVDPRMANMGKEADYWQHLRPGTDGALALAWTNVIIEKKLYDDLYVKKWTNAPFLVCEDIEPSGFPTVRTDGSYWDVKTLLLKESDVKEGGSPYKFLVYDNNWEKLKAEGIEHEYGPFTWFNADQEGNIDDTGGFWEGENYDSEKAREGREANQDNLL…	242230
A0A3N0J044	Molybdopterin dinucleotide-binding protein	DMP09_05390	Eggerthella sinensis	983	MATSLLTRRSFVKLAAVVGAAAGLATAPHQALAETGDGGASASSDVKVVRTCCRACGKNECGVLVTVRDGRAIKVEGDAETAFHSMGNCCTKSQSSIQAAYHPDRLYHPLKRTNPKGETDPGWVRISWDEAYATIAEKFQELIDKYGGESMFFMGGTSRIWTQHAYAGWLQLVGSPNAVTAWQICKGPRHMATQMQSEFAYSWMATTDRPRVFVQWGTATEISNYDESCRTTVDLANTADEYISIDPRRTGLNHEADTWAHLRPGTDGALALSWANVIIENNLFKDLFVKRWTNAPFLVVDGMEPSGGPLVNTIAWSELKPMRTRLLKEGDLKESGSVARYMVWDELAGTDDAHPLHDNDPSGHLTYFDAETGLWEGEPDEVWNEFYDNPQPNLPKGTV…	242230
A0A3N0IWY7	Molybdopterin dinucleotide-binding protein	DMP09_12005	Eggerthella sinensis	964	MKQLNCTRRTFVKAAAVSSVALGAASAGAPAALAEGTAETTSSVQKIRSHCRACGKMECGTWVWVQDGRVIDITGDESAITSRGNLCAKGKSAMQALYHPDRLRYPMKRTNPKGEDPGWVRISWDEAIEAGAKGFQESIDKYGGPSIKSLHGTSRITSYGSMMFGYYVGSPNGGCTAGQVCKGPRCESGAMTCFPAHWTSLNDGVEVFFQWGTNQEVSNYDNANRVTVDAQVNARKSICVGPRLQNLGKEADIWVNLRPGTDDAFGVAMLNVIVNEMKSYDELFAKKWTDGPFLHVADLDPSGFEWTAVLENQSYPLNIRTQLLKESDVKEGGSPQRFMVWDKKHDRLTYFDAETALWEGEGEYVKPTKMTKHGEGYLVEDPGFQVDIDPALDGTYEVQ…	242230
A0A3N0IVH4	Molybdopterin dinucleotide-binding protein	DMP09_12030	Eggerthella sinensis	1102	MGQLTLTRRSFMKTMAVTGAAASLATVAEPMQALGETVSATAGEVKRIRSCCRACGKVECGVWVTVQDGKVIKVEGDESAPQSRGHCCSKSQSSVQALYHPDRLRFPVKRTNPKGEDDPGWVRITLDEAFELCGEKLSEIKAKYGGESIFVMCGTSRVWSLGPYQGMKQLFGTPNAHLAYQVCKGPRHFGGILTDEMGSPWMEVEAEPSVYVQWGTACEYSNYDSTNRTVTDVAHRATKHIVVDPRMTPLGKEADIWLPLRPGTDGALALSWLNWIIENEAYDDTMVRRWSNATFLFVEDKPWLTEGWLAEGNGGVEMKTRLLTEADLKEDGKYQRFMVWDEANERLTYWDAELSRWEGEEHRIPTTGTWIEHPYKPLVADAWLPDQSSFADPATEPDR…	242230
A0A3N0IR84	Molybdopterin dinucleotide-binding protein	DMP09_16940	Eggerthella sinensis	1048	MGKLNLTRRAFTKLTAVTGAALACAASVAPQAALAEDADASSRGGEIKRVRTCCRGCGKMECGVWVTVQDGRAVKVEGDQSSFQSSGNCCGKSQSSIQAAYHPDRIYHPMKRTNPKGEDPGWVRITWDEAMQTIGEKFQEIIDRYGGQSIFNMAGTSRQWVYGPYAFYKWLFETPNAHVASEICKGPRRLMGWISSVDGAPWMALRDGPRVYVQWGTAPENSNYDDSCRNLVDKMTEADVHICIDPRLSGSGKEADYWLNLKPGTDGALALCWQHIIIKNDLVDWEFVKRWTDASLLVVEDMEPTGGRYIDLSSPVQVPPLEDLIGTKLKTRLLKESDLKEGGSPHKFYAWNKNANDGAGGLVYWDADVTQWEGCNHVAPTRDQMEVVYQGTSQEGYLP…	242230
A0A3N0IRT6	Molybdopterin dinucleotide-binding protein	DMP09_17075	Eggerthella sinensis	967	MGTLFMTRRAFAKASAVTIAAAGVAGIGGQALAEQEGASSTGSGEVKHIRSCCRGCGKMECGVWITVKDGRVIKSEGDESAFQSAGNHCAKGQASLQAAYHPDRLMYPLKRTTPKGQAPEWQRISWDEAYKTTVDAIHELQKKYGNETCIFMGGTSRIWAMGPYGALKQCFGSPNGIQANEICKGPRFYATKLNDSNAYSWMEVVGHPRVFVQWGGASELSNYDDSCRTTVDVATRADCHILVDPRQTNLGKEADIWVNLRPGTDGAVANCWANIIIENDLYDDLYVRKWMNAPMLVVEEDSFSPTPSSSSAQSKSINTRLLKESDLKEDGSDTRFMVLNELTGELSWYDAGGDNPGWEGEDWAPATAGKEAHQFGLDMTGQAQGFVLDYTPFPDGLYP…	242230
A0A3N0AZ46	Molybdopterin dinucleotide-binding protein	DMP10_00825	Adlercreutzia equolifaciens subsp. celatus DSM 18785	1214	MAKLSLTRRSFLKAAAVTGAASTLSFAVAPSAALAEGVDESAGEVKRIRSCCRACGKCECGVWVTVQDNKVIKVEGDESNAHSRGHCCAKSQASMLALYHPDRLRYTMKRTNPKGEDDPGWVRVNFAEAMDEIGAKYNELIDKYGGKSIFSMGGTSRVWAQPPYGTLKSVFGTHNFHSAYEICKGPRHFGGVLTDEKGSPWMEVEQGPIVYVQWGTASEYSNYDSTNRTVVDCSQRAYKHILVDPRMSPLGKEADLWLPIRVGTDLAMSLGWLKWIVDNDAYDKNFVKRWSNGPFLYNPEADGKTYKGYFLEMNGGIHMTSRLLTEADLDREWVSQFWEPAPEQYSYRRFICWDAANEKPTYWDAEECQWEGEKHKIPTTGTWIEHPYKPIIADAWLPD…	1121021
A0A3N0AXT4	Dehydrogenase	DMP10_03005	Adlercreutzia equolifaciens subsp. celatus DSM 18785	800	MGAKTTAAPAIKLDTLSDVNDLGKPWKFDDEDTGLHVTRSCVWSPPGCHPVGCGVKLYVDDDGKLVKVEGDENHPVTQGRLCMRCIALKDYIYNPSRVTKPMKRDRKYRGQADKWEECSMDEALSLIEENYWKTVKEHGFESVLVYTGTGRDGGVTSGSNLASMVFNTPNYCYTQSGYACYLPRMAASVYCSGIAYTEVDYAGTLEKRYDDPEYKVPEVIVLWGKEPLASNPDGLFGHAIIDMMKRGSKIIAVDPRVTWIANKADYHLRIRPGTDTALGMAMLDVIIKEKLYDEEFVDQYCYGFKEFAERCATMPPSKAAEICGVDEEDIIGAARMYAKADPATISWGLAVDQKTNGLQNGQVIVALTAITGNIDKPGGQLVAGAGTSVTGGENEDAEM…	1121021
A0A3N0AWX1	Dehydrogenase	DMP10_03020	Adlercreutzia equolifaciens subsp. celatus DSM 18785	801	MEFNDDAVKMQDDVGKPWRYEEDGCTVTRTCVWSAPGCHPVGCGLKVYVKDGEVVKIEGDENHPVTKGRLCVRCLAMKDFLYHPDRIIYPMKRDRADRGKDKWERCSWDEAIAIIKKNYDEVKEKYGVQSMVAFMGTGRQGNIGATGAHRVLGTPNGCYPLSGFSCYGPRVSITMDVIGSSYPEIDYAGGLPGSYEDPAYTIPEIIIQWGKEPIYSSPDGFFGHAIIDLMKRGAKLINVNPRITWTGSRAIENVCLRPGTDAALAMAMLNVIIEEKLYDAEFVDLWCYGFEQLAERVKEMPPSKAAEICEVPEEQIIRVARLYANAKPASIAWGVSIDQSPNGSQAGQAILALMSITGNMDVPGGQVLVDMTAGDGGMQEDIDSVGWPEMKQELRDTII…	1121021
A0A3N0AVH9	Molybdopterin dinucleotide-binding protein	DMP10_04085	Adlercreutzia equolifaciens subsp. celatus DSM 18785	1172	MAQLTMSRRNFMKTMAITGAAAAVSSSAVAPMRALAEDANATAGELKHVRTCCRACGKVECGVWVTVQDGKAIKVEGDESAPQSRGHCCAKSQSSMHAAYHPDRLRYPVKRTNPKGSDDPGWVRITLDEAFELSGQGLGEVVDKYGGQSIFVMCGTSRVWSLGPYQGMKQLFGTPNAHLAYQVCKGPRHWAGIMTDEMGSPWMEVEAEPKVYLQWGTAVEYSNYDTTNRTISDVAPHATAHICVDPRVTPLSKEADIWLPLRPGTDGALALGWFNWIIENEAYDDTMVRRWSNAPFLFCDDKPWKTEGWLVEGNGGINMRTKLITEADIIEGGKYQRFMVWDENNNRLTYWDAEEGKWEGEMHKIPTTGSFIEHPLEGLVAPGWLPDPSVWCDPADAKF…	1121021
A0A3N0ASB6	Molybdopterin dinucleotide-binding protein	DMP10_07135	Adlercreutzia equolifaciens subsp. celatus DSM 18785	1019	MGKLNMTRRSFVKTAAVSAAVAAVAGAASPTAALAENENAAATESAVTRIRSCCRGCGKVECGVWVYVQDGKVIRTEGDEDCFLTMGNHCSKGQASIQAAYHPDRIKYPMKRTNPKGDDDPGWVRISWDEAYQTIADNILEITAKYGNESTFTWCGTGRQWCMQSDAGMALLLFGTPNIVAAYQVCKGPRHFASRIDNVQAWSWSELINHSTKFVQWATEQSQSNYDDAARTVVDVARCADAFISVDPRQTNLGRTAKYWLPLRPGTDNALALGWCHLILKNDLCDWQFLKRWSNSPFIVVPDMDPTGYEEHVQNGGYPYAYQTRLLTEADIDPTMVDWEIEGDGDPQRYLVFDQLNNRWTYWQAHPEVGEAHWEGENWQKSTSYFDQDLSRLRDDESK…	1121021
A0A423UMR5	Dehydrogenase (Molybdopterin-dependent oxidoreductase)	DMP12_02125 K8W22_09650	Gordonibacter urolithinfaciens	746	MEKSEGITIPHEKPWRYEEGEYTVTRGSAWSGPGCHLGCGVLMYTDKDGKLVKVEGDPENPMTDGRLCVRCLDMPEIVNHKDRLTYPMKRARADRGKNRWERVSWDEAYDIVEREFNAIKDRYGAESVVFIHGTGRDIAPWQSRLCWSFGSPNYGNVLSGNACYLPRVAGMAATTGSFWIADVAQHFPDRFDHEGWTMPEVMFVWGNNPLIANSDGFFGHWVIDLMKRGMKTVVIDPRVTFLAAKADLHLPIRPGTDAALALGMLNVIINEEIYDKEFVDCWCYGFDELKERVQEYPAGRVAEITWIPEDKIVRAARMLAAAKPATLQWGLAIDMTREAIPAGQAIAALFQITGNIDCPGGLVPPAEIMAYSGGWGRDLLPPEQEPKRLGLDRYRLLQM…	1335613
A0A423UM68	Dehydrogenase (Molybdopterin-dependent oxidoreductase)	DMP12_03580 GKG38_00625	Gordonibacter urolithinfaciens	775	MSERIIECGDGVVKCRTCAWSPPGDHPVGCGMYLTVKDGKVVDVEGDPDHPITQGRLCVRCLTLPEYMYSEKRVLSPLKRAREDRGKDAWEPITWDEALDIIEERVSYVKENWGAESIVAFQGTGREATLYKTPLAYAALGTPNSCFPMSGDSCYGPRCSVADFILGAGYPELDYAAFFPDRYDDPRYEVPKYIVLWGKDPLFSNPDGFFGHTLIDLMKRGSRYVVVDPRVTWMAAHADFHLQLRPGTDAALGLGMINYLIQEDLYDHDFVENWCYGFDELKERAAEYPLDKVEEITWVPAATIAAASRAIAENHPSSFMWGLAIDTNANGVQAGHTVLILAAILGDLDVPGGVTLAVPASFMGKWRYECAQQLPPGMLEKQITDPRYQGFRAAHLIAH…	1335613
A0A423UM74	Dehydrogenase	DMP12_03590	Gordonibacter urolithinfaciens	843	MDYQEFLDSVDREAYHEGEWRWQEGEYTVTRTNHWSPPGCHNGCGVLLYVDQEGRLARIEGDPLSPFNNGKLCMRCLDMVEAVNHPDRLKYPLRRAGKRGENRWERITWDEAYDEIVERVNTVKRDFGSHTILFVHGTGRNIGWQLPLFASTALETPNVCNFGFTGFACYLPRMIGASAKMGEMTIADVSETHEMRYADPSFRRPDVIMVWGNEPLKANADGFLGHWIVECMQMGTQIISIDPRLTWLGAKAAYWLQVRPGTDGALGIAMLNTVINEDMVDHEFIDSWCYGYEQLVESVQGKDADWAAEICGVPADDIRGAARLYATAESASIQWGLAFEQQLSALGVTAAACDLMGVTGNIDNPGGNLLIKCAFDIEKRYGLGDFKIPRENYAGKLTL…	1335613
A0A423UMF9	Dehydrogenase (Molybdopterin-dependent oxidoreductase)	DMP12_04125 GKG38_04700	Gordonibacter urolithinfaciens	788	MSNDYYESHRGEWQWQDGEYTVTRTTAWSGPGCHDGCGVLYYTKDGKLEKVEGDPDNPFNQGALCMRCLEMPEFVNNPTRLGHPMKRAGERGENRWERVSWEEALDLIEEKVRAIWKDYGPESIVCHIGTGRNNCDQIPYLCYAAFGSPNFSMGYLAGDSCFCPRSASMASQNGDFMIADCSQQFEKRYDESTGWRCPEVIVNWGCNAVVSNSDNFFGGWIVDCMQRGSKMITIDPSLTWLASRSAYWLRVRPGTDAALAMAMLNVIISEDLYDHDFVAKWCYGFDELAERVRDWTPERAAEVCWVEAEDIVGAARLYAQADPAAIQWGLKLDQTTNATATACAVNSLWAITGNVDNPGGNIIIRNAFDQNLSYGYGYHLLPPEVQAKRLGAEFPLMSR…	1335613
A0A423UMH9	Dehydrogenase (Molybdopterin-dependent oxidoreductase)	DMP12_04135 GKG38_04710	Gordonibacter urolithinfaciens	772	MDQANSYYEAHKGEVEWRDGDYTVTRTTVWSGPGCHDGCGVLYYTKDGKLEKVEGDPDCPFNQGTLCMRCLEMPEAVNHPDRPTGPLKRAGERGENKWEPVTWDEAYDIIEEKVRAIWKDYGAESIACMIGTGRNNCWQIPYLCYAAFGSPNFCLGFLSGESCFQPRSAAMASMNGDFLIADMSQQFESRYDTENTEWVPPEMIVVWGCNPIASNSDNFYGGWVVDCMQRGSRLITVDPSLTWLAARSDYWLRLRPGTDGALALAMLNVIISEDLYDREFVEKWCYGFDELAERVKEWTPERAEAVCWVPKDTIIGAARAYAKAKPATVHWGLPIDQAVVGIPTAQAINALWAVTGNTDVPGGNIIIRNAFEQNVSYNYGYQTLPAEVQAKRIGAEYPL…	1335613
A0A423ULY8	Dehydrogenase	DMP12_05150	Gordonibacter urolithinfaciens	770	MAYGKQWQTVMEDGTVVTRSNTWSPPGSHPVGYGVKVVTKDGELVRIEGDDDNPITTGRVNAMNLALREYTYAPSRIIHPMKRNPEDRGKDKWVQTTWDEALDTICDKVRYFQNTYGPESIVVFGGTGREACIFYYALTFSVLQSPNCCYTQSGWSCYGPRCSISDYVLGAGYPELDYAGHLPGSYQDPRYTVPKWIVVWGKEPLPSNGDGFFGHCLVDLMKLGTKIISIDPRITWVGAHDGNINLQVRPQTDTALALAIMNLMFENGEYDQEFAEKWIYGLDDMKARAAEYPVDKVAEITGVDAEDIKRVAHIIGTERPIGWAWGLAFDQNKNGVQLSQAFIVLAALAGSIDRPGGLTLGPPSALLGKWRMEQRGAMADEVWSKRIGAAAWPGLSTGM…	1335613
A0A423UKN9	Dehydrogenase (Molybdopterin-dependent oxidoreductase)	DMP12_06375 GKG38_07320	Gordonibacter urolithinfaciens	750	MAEKKDYTTVEHKKPYRYEEDGLHVTRGCGWSAPGCHLGCGVLLYTDDDGKLVKVEGDPENPFNQGRLCVRCLDLPEVVYSPDRILHPLKRDPENRGKNQWEQIGWDEALDEIAGKILAAKEEYGPESVAFYSGTGRDIGQYITRLCWGFNSPNFVFMMSGQSCYSPRVAGCFSTSGSFWVGDYAQQFPDRYDNPQWERPDLIVIWGNNPVVSNSDGLYGHWVVDCMKRGTKAIVVDPRLTWLAARAELFLQIRPGTDGALALGMVNYLVENNLYDREFVDLWCYGFEELAERARDYPLDEVAEITEIPAEEIAAAARRIGAAERAILQWGVAIDQIKETIPTAQAVLSLFEITGNIGKPGTMQQPASILNYAAGWGSEFLTPEQEAKRIGQEAHPLIK…	1335613
A0A423UKF1	Dehydrogenase	DMP12_07775	Gordonibacter urolithinfaciens	744	MAEEYRTVQHDKPFQYEEGGYQVTRGCAWTGPGCHLGCGVIMYQDAEGKLAKCEGDPEDPWTNGRLCMRCLDVPEVTHHKERLQYPMKRAREDRGLDKWERISWDEAYDLITDEFMAMKEKYGAESVIFAQGTGRDIAAYITRLSWSFGSPNYTGLLSGQACYLPRIAGMAATTGAPWIPDAAQQFPERYDHPDYEVPEVMFVWGNYPLKSNIEGFYGHWVIDLMKRGMKLVTVDPKVTWLASKSELHLRVRPGTDAALALGMMKVIIEEDLYDHEFVDNWCYGFDELAERAKEFDVKRVSEITWVPEEKIIAAARMLGNAKNSTLQWGVAVDMTREAMPAGQAILALWEITGNMERPGGMIVAPEILSVAGGWGREILGPEQEAKRIGIKDYPLYNFG…	1335613
A0A423UJS5	Dehydrogenase	DMP12_07940	Gordonibacter urolithinfaciens	788	MSEDEFYQRAEAVKLDTLSDVNDIGKPWRYEEDGLTVTRTSPWSPPGCHPVGCGLKLYVDDGGRLVRVEGDENNPVTQGRLCPRCLALKDYIYNPARLLHPMKRDPKERGNADAWERITWDEAFDIIKDEYDRITAAYGRESIVVFAGTGREGGTFAPYGTMCFGTPNFCYTQSGYACYTPRLAAIAYIAGTTYPEWDYAGALPGRWEDERYELTECLVVWGKAPLESNPDGFFGHAVIDAMRRGTRLIVIDPRVNWLATRADIHLQLRAGTDTALGMAWLNVIINEDLYDHDFVEYWCYGFDQLAERVQEMPPEKAAEICGVPVEDICAAARMYAQAKPAAIQWGLAADQKTDGMQNGQVTVDLMAITGNLDVPGGQILPGAGAGHNESGFGFEKGVG…	1335613
A0A423UJS2	Dehydrogenase	DMP12_07955	Gordonibacter urolithinfaciens	830	MIDYEEFLDGIDRKAYHEGEVEWEEDGCTVTRTYNYSAPGCHDSCGVLLYTKDGKLEKVEGDPLDPYANGKLCMRCLDLDEMVNHPQRLKYPMRRAGERGENKWERISWDEALDMIDTYIKEEIDGKGLGRESILVGHGTGRNINWQVPFIAGACFRTANVGGIYFSGWWCYMPRVCGAAGPLGDYPIVDASETLPERYAHSEWVRPDVLVVWGNEPLKSNGDGYLGHWLNVCVQMGTKVVSIDPVLTWWGARAEHWLRPRPGTDCCIALAWLNVIMGEDLIDHEFVDNWCAYYDELKEHVQQFSPAWAASITGVPEDEIVAAARLYASADRGAIQWGLVFDAGTRSSMHWVEAVCDLMAICGNIEKPGTHVLVHNSFDINAGYSSVDLYADPQALERK…	1335613
A0A423UJV6	Dehydrogenase	DMP12_07975	Gordonibacter urolithinfaciens	853	MADYQEFLDGVDRAAYHEGEWRWEEDGYTVTRTYHYSPPGCHTSCGILLYEKDGKVRRVEGDPLDPCTNGKLCIKCLTLDESLNHPDRLKYPMRRAGERGENKWERISWDEAYDEIEERVRGIWETDGGNAIICVHGTGRNINWQVPFFGQAGLKTPNISTFGFTGFSCYMPRICGSIAPFGDFPIVDASETHADRYGNAEWVPPEVLVVWGNEPLASNADGYVGHWLVQCVQMGTKIISIDPRLTWWGVRAEHWLQIRPGTDAALACAWLNVIIGEELYDKEHVEAWCSGFDELVESVRETTPEWAAAICDLNPDDIRDSARLYARAEPGAIQWGLAFDQQVSAMALCLAGCDLMALCGNVDVPGGNILVHNAFEINAGYASGEHLTPPEWRAKKLNN…	1335613
A0A423UJT1	Dehydrogenase	DMP12_08005	Gordonibacter urolithinfaciens	776	MKIFKGQGTSDLGKPWRYEEDGLTVIRGCAWSPPGCHPTGCGIKTYVNDAGELVKVEGDENHPITNGRLCVRCLTIPDYVYNPDRMRYPMKRAREDRGKDKWERISWDEAFDLIAEKVAYYKETYGAESILLMGGTGREGGPMLPAYAHSALGTPNACYTQSGYSCYIPRVAGTTYVLGATYPEMDYAGGLPGRYDDPAFTLPELIVFWGKEPLPSNGDGLFGHAAIDMMRRGAKLMSIDPRVNWVATRADWHLRLRPGTDAALGMAMLNVIISEDLYDHDFVDKWCYGFDQLAERVRDMPVEKAAGICGIDADLIREAARVYATSKPAQIAWGLAIDQKSNGVQAGHCVLALEAITGNIDVPGGQLIGDVNDGLELGFGWNNLGPELQGKIMGIKEYP…	1335613
A0A423UJT7	Dehydrogenase	DMP12_08015	Gordonibacter urolithinfaciens	788	MREEDYKAAEAVRLETLADVNDLGKPWRYEEDGLTVTRTCPWSPPGCHPVGCGLKLYVNDEGRLVKVEGDENHPVTQGRLCPRCIALKDYVYNPARILVPLKRDRADRGKADAWEECSWDEAFGIVKENYERICAEYGPESIIGMSGTGREGGTMSLYPTMVFGTPNYCYMQSGYACYTPRLAAAAYITGTTYAEWDYSGALPGRWDDERYELTECLVIWGKAPLESNPDGFFGHAVVDAMRRGMRIIQIDPRVNWLSARADILLQLRSGTDTALAMAMLDIIIEEDLYDHDFVEYWCYGFDQLAERVRTMPPEKAAEICQVPVEKIYAAARMYATAKPAAILWGLAVDQKTDGMQNSQCIISLQAITGNLDRPGGQLLPGSDAGHNELGFGYKECIPD…	1335613
A0A423UJY4	Dehydrogenase	DMP12_08065	Gordonibacter urolithinfaciens	762	MPTLHFNEHASPACTELGDGTRVYRTCSAGIGCHNLGCGLKVHVRDGRLVKVEGDEENPISKGRLCVRCLTAKEYYYHKDRLLHPLKRAREDRGRDVWERISWDEALETIVEAYRRTVDEHGIDAVSVWCGTGREASQIHFQMANDVFGTVNAVHPNSGWSCIVPRMAAMLWTMGSSYIEADNAVGFPERYDDPRWECPKYVLVWGRDPLRSNPDGLFGHSLVEMMKRGARLVVADPRVNWLATRAEVHLQLRPGTDGALALGLLNVVIGEDLYDHDFVERWCYGFEQLADRVRAYPVERVAEITEVDAADIRAAARCVAQSPSSLSMGLAVDQNPNTLQIGHALLSLFAITGNMDVPGGCFMGLPPIFAGMAENAPAAEAAGEPEGLAKFGNVGVEPL…	1335613
A0A423UJV7	Dehydrogenase	DMP12_08085	Gordonibacter urolithinfaciens	762	MAFHFKDNPAPKKTVLEDGTEVIRTCAWSPPGCHAVGCGIRLFVKDGELVKVEGDPDHQLTQGRLCPRCLALKEAVYHPDRIRYPMKRAREDRGLDKWERISWDEATDLIVSKTEDIRARYGSEAICVYMGTGREAVRYGFTLSSKVLRTPNNCYAQSGWSCMGPRQTAMTMMLGSAYIELDYGGGYVDVWNDPAFVVPDYVFCLGKEPLKSNPDGLWGHALIELMKRGSKLIMADPRVNWLATRADQVLQVLPGTDAALCLAILNVLVDEDLVDHDFIEKWCYGYDELVERVQGYTPEFAAATCGISADDIRTCARKLGYDGVHHWSLLMGVAVDQNPNGCQVTQCLIAMAAITGNLDVPGGTVVGVQMQFEMTGATDFMSEELKNKCIGWDVYPIVK…	1335613
A0A423UJY0	Dehydrogenase	DMP12_08090	Gordonibacter urolithinfaciens	802	MVKRIDMEVEQGGTNEVRPDFFREPPVKYTGGDLPWQWEEDGLVATRTGAWAAPGCHDGCGVIVYTDKETGAFVKVEGDEESPYYQGRLCARCIALKEAVYHPDRVLYPMRRDPRDRGKADKWERITWDEAYALIKEKFDAIKAESGAKAVVFHLGTGRGTAPYMTRLQYAFGSVQYAYMLSGNSCYVPRVGASNVLMGTYTVPDCSQNHYDRYDHEGWVPPKNIFIWGNNPLVSNADGNLGHWIVDCMKRGSKLVVIDPKLTWLAARADLWLQIRCGTDAALALAMGKFIVEEDLYDHEFVERWCYGFEEYYEATRGWTLERAAEVTWLPEDKIAQAARMMAEKPTAVQWGLALDMTMECLAGSAAVIDLWSITGQIDIPGGMVTVHQPFNIQTWNPP…	1335613
A0A423UJV4	Dehydrogenase	DMP12_08120	Gordonibacter urolithinfaciens	799	MEYNNEYNLDLYPKKLHWKEGDLTATRTTMWSGPGCHEGCQVIFYTDDDGKLVKVEGDPNSPFNQGRLCMRCLELPELVNHEERLRYPLKRAGERGEDKWERVSWDEAYDLIEEKVRAFQEKDGPESIISMIGTGRNVSQVIAHNQYANFGGPDLTLCFLSGDSCMLPRTALCYVVMGNQWVADMSQFRPDRYENDPEWQIPECIVIWGTNPVVCNSDAFLGHWIVEAMKRGSKLVTIDPQLTWIASKSKYWLRLRPGTDAALALGMMNVIIGEDLVDHDFIDKWTYGYEALAERVKDYPVEKVAEICWVEPELIVEAARFYAKAHPSTIQWGLAVDMSKIGTPTAHAIACLAGITGNIDNPGGNILIDQACGLEFGYNSGIEYLKEGMVEKRLGNSKY…	1335613
A0A423UK07	Dehydrogenase (Molybdopterin-dependent oxidoreductase)	DMP12_08285 GKG38_05445	Gordonibacter urolithinfaciens	749	MSENKYHLVEHEKPFKYDEDGLHVTRGSAWSGPGCHIGCGVLLYTDDEGKLVKVEGDPENPYNQGRLCNRCLALTEVVYNPDRVTTPMRRDPAHRGQDKWVDITWDEALDLVYEKFTEIKENYGAWSIPFVQGTGRDIAAWITRLAWSFGSPNYMFNMSGMACYLPRVAGCAATTGNFWVGDFSQQFPDRYDDPAWVPAEYIMVWGNNPLVANSDGFYGHWMVDVMKRGSKLIVVDPRLTWLASKAEWWLQVRPGTDAALALGMLNVIISEDLYDHDFVDRWCYGFDELAQTAAAYPVGKVAEITWVPAEKIVGAARAWAGAENGIVQWGLAVDTTKESLPAAQAIGALWQVCGFCEKPGCMIVPPEILAYSGGFGGELVTPEMDAHRIGLDKYSLLKF…	1335613
A0A423UJR6	Dehydrogenase	DMP12_08625	Gordonibacter urolithinfaciens	761	MLTGGNPAQGVPTPPTQDDPSGRKWTWEEDGCTVIRSNARSGPGCHDNCGVLMYVRDGVLEKIEGDPENPYNQGRLCPRCLAFKEMLYHEDRLKYPMKRAKEDRGKNAFERITWDEAYDIIEREMKAVIEQYGNEAIWVTQGTGRDINGYGPLMAQYLGTPNYGTGFLSGQACYAPRIFSTALKAGGLFVCDYAQFFPDRYDDPRWEAPEYILVWGNNPVVANSDGTLGHWIVESMKRGSKLMVMDPKLTWVAGKADVWFQVRPGTDAALALALCNVIIEEGLEDKEFVSCWCYGFDEFAEHVKKYTPAFAAETCGVPEDLIVEAARKIGRAKSCCLQWGVAMDHTSEGFITGMACFDLMALTGNFEKPGTMVAANPVWDMSVTWMPREKVWEGCSEPV…	1335613
A0A423UJ81	Dehydrogenase (Molybdopterin-dependent oxidoreductase)	DMP12_09135 GKG38_10415 K8W22_09780	Gordonibacter urolithinfaciens	779	MLTNELEGVNKDVYKTDWQWQEGEYTVTRTNMWTAPGCHNGCSVLYYTKDGKVEKIEGDPLSPYNQGRLCMRCLDVVETFYHPDRLKYPLKRVGERGENKWERITWDEAYDDIAEHVRAIWEEYGPESIVSMQGTGRNICWQTPYLSYAAFGSPNFVLGFLSGDACYLPRTTIGHCFMGDFFVADCSQHLEKRFADPEYVFPDYMLICGNNALISNGDGFFGHWIVDVMKEGGTKLIVLDPSCTWLASKAEHWLQVRPGTDAAVVISMLGVIIEEDLYDHDFVENWCYGFDELAERCKDYPPEKAAEIAGIDADDIRAAARAYASGNPSTIQWGLKVDQTVCGIPLAQALLSLGAICGDIDVPGGMMIPRCAYDIPDSYGCGMWNLSDEMLGKMLGVDT…	1335613
A0A423UJ90	Dehydrogenase (Molybdopterin-dependent oxidoreductase)	DMP12_09230 GKG38_04265	Gordonibacter urolithinfaciens	788	MINEYNHDLYKTDWRWYEDGYEVTRTSVWTGPGCHNGCGVLTYVKDGKLEKIEGDPNFGYNQGRLCLRCLNMVENIYNNDRLKWPLLRDGEKGENKWKRITWEEAFDWLEDTYKTICKTIHDEYNGIGPEGIVALSGTGRNAMWHGAMCLRAVFGSPNMSFGFLSADSCYQPRMTANLMKDGDCWILDASQLHPDRYDNPEWKQPEVVIVWGNEPLASNPDGFVGHWLIDLMRMGTKFIVMDPALTWLASKADIWIQVRPGTDCALAMGMLRVIVDEDLYDHDFVDNWCYGFDELVERLQDYPTDKVAEICWIPEQQIYDAARMFAAAKPGAIQWGLAIDMQIAAMEASFAISDITALCGNLDVPGGNVLVRYAYNSSKKYGCGLEFISQEMLDRRIGT…	1335613
A0A423UI12	Dehydrogenase	DMP12_11980	Gordonibacter urolithinfaciens	770	MSEKLEKQGPQGAAAPEGDVPVARTQDDPTGRVCQWEEDGCTVLRTNARTGPGCHDNCGVLMYVRDGVLEKIEGDPENPYNQGRLCPRCLAFKEMLYHEDRLKYPLKRAKEDRGKNAFERISWDEAYDIIEREMKAVIDEYGNEAIWVTQGTGRDINGYGPLMAQYLGTPNYGTGFLSGIACYGPRIFSTALKSGGLFVCDYSQFFPDRYDDPRWEAPEYILVWGNNPMVANSDGTLGHWVVESMKRGSKLIVMDPTLTWLAGKADVWFQLRPGTDAALALALCDQIIKDDLYDHEFVSCWCYGFDEFAEHVSQYPVSFAAETCGVPEDLIVEAARKIGRAKSCCLQWGVAMDHTSEGFITGMACFDLMALTGNFENPGGMLAADPAFGMSVTWSPRGS…	1335613
A0A423UHF2	Dehydrogenase	DMP12_12845	Gordonibacter urolithinfaciens	768	MSELTRVSETPRVTELEDGTKVYRTAQWSPPGCHGVGCGLRAFVKDGKLVKVEGDPDQPITNGRLCVRCLTLPEYLYHEDRLLHPMKRDRANRGQPDKWERISWDEAYDIIVEKYRELTEKYGPDTVSVWTGTGREASAYQFQTCNQVFHSRTAIHANGGWSCVIPRQTAMDWLLGCAYVEYDGAFGFKDRYDDPRYELPRYMLVWGRDTLWSNPDGLFGHSTVDMMKRGMKVIVVDPRANWLARHAAYHFQIRPGTDAALAMAFNAVIIKEDLYDHDFVEKWTYGFDEYAERCCTMTPERAAEICEVPVEDIYAAARCLAQKPCTASVGLKTDQNPNTLQICHAIWGIFAICGNLDNPGGIKLGQTMLNGGSTGRKGVGMLVEEEDSNPIPIAGHDQY…	1335613
A0A423UHH3	Dehydrogenase	DMP12_12875	Gordonibacter urolithinfaciens	770	MRECFDPQIYKKDWQYQEGDLTVTRTCQWSAPGCHQGCSILFYTDKDGKLVKVEGDPNSPVTDGRLCMRCLAMVEAVYHPDRIIYPMKRAREDRGKDKWERITMDEAYELCVEMVKDITEKYGAKSICTGAGTGRNATWQSNVLGQGAFGTPNDNCGLLAGNCCYTPRMQGMNAVLGDTFIADCGQLNEARFDHPDYRRPDLFIIWGNNPLRANADGFYGHWIIDCMRRGSELFVVDPQVTWLSAHAKLYVQVRPGTDAALALAIGHVMVEEELYDKEFVECWCYGFDEYKERVSDWTPERAAEICWCEPEKIYEAARLIGTAGVTTLQWGVAFDQTKWANGTAHAAVAVQALTGNIDNPGGFVGINFGYVQSDIRENIAKSLPNVREGRLGDDGNWGL…	1335613
A0A423UH64	Dehydrogenase	DMP12_13105	Gordonibacter urolithinfaciens	745	MEERDYRFVKHENPYTYRDGDLTVTRGSAWSGPGCHLGCGVLLYTNDEGELVKVEGDPENPFNEGRLCVRCLDLPEMVNNPKRLTHPLRRAKADRGRDRWERIGWDEALDLIACELNKVKEEHGPESVIFSCGTGRDIAPYITRLCWSFGSPNFVNIFSGNACYLPRVAGCIATTGAFWVADCAQQFPDRYDNPAWRMPETMFVWGNYPLIANSDGFFGHWVVDLMKRGMKIVMIDPKVTWLSAKAEVHLPVRPGTDAALALAMMNVIIGEDLYDHDFVDRWCYGFEELREHVQPFTPEYAETTTWVPAERIRKAARILAASKPATLQWGVAVDMTKEALPAGQAIMALFQVTGNVEVPGGIIVPPEILNYGGGWGFELLGDEQNEKRLGLDKYSLFRL…	1335613
A0A423UHC2	Dehydrogenase	DMP12_13175	Gordonibacter urolithinfaciens	882	MACLLTSFLLLYSSVRNYVRQGTSSSYQGASPTPFPSSLFIASYQRTDSQSAYSSRDRLIPIACFTRWQPQRGGPIGADTRQARRPRGVAMVENAVAEKDRDEIGTSKEENQFNFGAGKRQEVDPRWKHPKPFQYEEDGMVVTRTSVWSAPGCHEGCGVLVYSDKETGKFIKCEGDPDDPYNRGALCPRCLAFKQVEFHPDRILHPMKRAGERGSGQWERITWDEALETCYKEFRRISMTYGGDSIHCLRGTARDNQWQVGRMANTFGSPNEYGFLSGTACYLPRLSLMIMTYGGMLIADFSQFSALRYDDPEWVCPECTIVWGCNPTISNPDFFMGHWVTDAMKLGCKLISVEPRVTWLAAHADIHLQLRPGTDTGLALGMIKVIIDEDLYDHDFVER…	1335613
A0A423UHC8	Dehydrogenase	DMP12_13225	Gordonibacter urolithinfaciens	809	MRSNEKEERMADSAQAPVQEHWSETNGKKYRRGSRLPKKTDTRPPVPAAETPKVPWTWEEDGMTVIRGTARSAPGCHNVCGILSYVKDGKLVKVEGDPEDPYNQGRLCSRCLCIPDYVYHEDRLTKPMKRDRADRGKDKFVEISWDEAYDIIVREFKRVVDTYGADKIAMCQGTGRDIHQVTRLNACVGSPNEGVPYFAGNSCYLPRIASMACMLGGACVMDCSQFLPQRYDDPRYTVPEYCIVWGHQPFYSNADGFYGHWITDLMKRGMKVAVVDPQLTWLAARAGEDWLRVRPGGDGALAMAMLKVVCDEKLYDQDFCDKWVYGLEAVCERVAEMDLDDLCERAWVAKEDVQRVARTYAASKPAAIQWGVALDQQTGGQQAAHAITALWCITGNLDV…	1335613
A0A423UH34	Dehydrogenase	DMP12_13565	Gordonibacter urolithinfaciens	831	MDSGRKSVRRPELPTIARGEEETVTERKREEGEETIFRTCAWSPPGCHPVGCGLQVHVKDGVVVEVEGDPEHPITKGALCPRCLALTEYVYHEDRIVHPMKRAREDRGLDKWESCSWEEATDLVADAAREIIEQYGAETICVFGGTGREANYWYTQWANLVFGTPNAVYAQAGWSCYGPRISNTAFMLGGGYPEIDYAQKFADRYEHEGWVAPEVVVCWGKEPLRSNPDGMYGHALIEMMRQFGTKVICVDPRIHWLGSRSEIVLQVNPGTDTAMAMAWIYVMDKEGLVDREWIDAWTYGYDELVERCQTMPPSKAAEICGVPEDLIWKAARMYGSARPSALAWGLAVDENPNGTQLGQCLIALMTITGFIDAPGGTTLGMGDDGGNRVHDGGGIDASQ…	1335613
A0A3N0ABA8	Anaerobic selenocysteine-containing dehydrogenase (Molybdopterin dinucleotide-binding protein)	E5982_03430 FHR31_000945	Parvibacter caecicola	988	MKGLTVTRRTFAKMAAVTVAATGLSAAVASTSFAEGQQRSDAGAGITRVRTCCRGCGKMECGVWVTVENGRAVKVEGDTSCFTSGGNCCAKSQSSIQAAYHPDRILHPLKRTNAKDSDVAEWQRITWDEAYSTMAQKYQELIDKYGGPSIMMMSGTSRCWCMGSYGVFRILFESPNSVHPYQVCKGPRHFATLMNSAYAFSWQATTDQPRVMVRWGGSTEMSNYDDSCRMTVDAAKNADEFITVDPRLTNLGKESTIWQNLYPQTDGALALSWMNVIIENDLYDVPFVKKWTDAPFLVVEDMQPSPGPFGAKFQVGVFQTMTRLLTESDLRPDGSPFRMMCWDTIGNRLTYYDAQTGQWEGQTWEMKLVGREPQQKGMYPGVSQGFCPEQSGFTADDGF…	747645
A0A4T9T8B8	Molybdopterin dinucleotide-binding protein	E5982_03490	Parvibacter caecicola	1003	MVRVFSESRRTAICQKAKTALALGAKPRGGEMTRLNLARRSFLKLSAATGAAMAVAGGTASAAFGEAAAGTSPKGETKVIRSFCRACGKMECPNWVTVQNGRVVSISGDESACTSRGNLCVKGRTAMQQLYHPDRVKYPMRRTNPKGEDPGWVRISWDEAISSIAKGVQECRDKYGNHTVKILHGTSRITTYGIEGLSQGLQTSNIGNTAGQICKGPREFSGAITAYMGVHWINLSDHPKVFFQWGSDQEVSNYDNACRVTVDAYNFAERSICVGPRTQNLGKETDLQLHLRPGTDDFLALGMINLLVNEKKTYDQLFVKKWTNAPFLYVADKAPAEFTWEYCPYETGVGFYPLNLRTQLLTEADLVEGGSPKRFMVWDNTAGKPIYFDSETALWEGET…	747645
A0A4T9TIR5	Molybdopterin dinucleotide-binding protein	E5982_03690	Parvibacter caecicola	991	MSKLTMTRRTFTKAAAVTAAALSVAAPAGVALAETEVDAKTTGEVKHIRSACRGCGKMECGVWVTVQDGRVIKSEGDESAFQSAGNHCAKGQASLQAAYHPDRLKYPMKRTTPKGENPEWQRITWEEAYQTTVDAIHANQEKYGNETCFFMGGTSRIWAMGPYSALKNCFHTPNGIQANQICKGPRFYATNLDASNAYSWMEVVGRPRVYVQWGGASELSNYDDSCRTTVDVATRANCHILVDPRQTNLGKEADIWVNPRPGTDGVIANCWANVIIENDLIDEMYVRKWMNAPMLVVMEETFAPTRSSSAAKSASIITRLLKESDLVEGGADTRFMVVNEMNGQLSYYETAGCGGWEGEQWEPGVWGPGKEANQPGLADTGQTQGFVPDYTPFPDGLYP…	747645
A0A4T9TAW9	Molybdopterin dinucleotide-binding protein	E5982_04040	Parvibacter caecicola	1047	MGKLNLTRRAFAKLSAATVAAGALAAAPHVALAEDAEAPSRGGEIKRVRTCCRGCGKMECGVWVTVENGRAVKVEGDQSSFQSSGNCCGKSQSSIQAAYHPSRIYHPLKRTNPKGEEPGWQRISWDEAMDTIGTKFQELIDQYGGECIFNMCGTSRQWVYGPYAFYKWLFQTPNAHVASEICKGPRRLMGWISSVDGAPWMALRDGPRVYVQWGTAPENSNYDDSCRNLVDRMTAAETHICVDPRLSGSGKEADYWLNLEPGTDGALALAWQHIMIEKDLVDWEFVKRWTDASLLVVEDMEPTGGRYLDLTSPIQVPPLQDFIGTKLKTRLLKECDLVEGGSPHKFYAWNQKANDGKGGLVYWDADVTQWEGCNHVAPTRDQMEVVYEGTSQEGYLPPI…	747645
A0A3N0ABG6	Anaerobic selenocysteine-containing dehydrogenase (Molybdopterin dinucleotide-binding protein)	E5982_04360 FHR31_001888	Parvibacter caecicola	1012	MGEKVAHTLTRRSFMKMAAATASIAALSTGITVDALAETAAPATAGDGNVERIRSVCRACGKMECGVWVTVQDGKVIRVEGDQSAFTSRGNCCTKSQSSIQACYHPDRLRYPMKRTRPKGEDPGWERVSWDEAMQIAADKFHEVADKYTGTGIFTMNGTSRMWAMGGYATLAIITGAANNHVASCICKGPRFLTTSTTDQYGSNWMTSVTEPRVYVEWGGNIEYSNYDDSCRNVVNATQKAETFIIIDPRMTGVGKEADYWLNVRPGTDAAIALAWAKIIAETPGLMDELYMKRWTNAPFLVVEDMEPSGGWMVDNSGAHDMKTRLLKQSDIDPNGSYQKFFVVDANKVAAGATGNDALSFFDAEISQWDGEAITTDEAMNRGQVVMEGTPFEGWLVEP…	747645
A0A4V5KJT2	Twin-arginine translocation signal domain-containing protein	E5982_04910	Parvibacter caecicola	972	MTALKLSRRSFIKAAAVTSAAMGMGGVAGTAFAEEPYTAANSAGEVRRIRSCCRGCGKMECGVWVTVENGRAVKIEGDESAPHTMGSCCNKSVASLQACYHPDRLAYPMKRTQPKGEDPGWVRISWEEALDSIVEGINQVKAKYGGESLFTMGGTGRIWCMSPYAGYGSWFMTPNTSVAWQVCKGPRHFSSALTSEYNHSWSASVERPPVFTIWASTPEGSNYDEAGRSVVDEAMQADTFISVDPRTTNLGKESDIHLALRGGTDTALALAMCDVIIKNDLVDWGFVKRWTNAPFLVVADKEPSGPDAPHIFHGPNFIKTTLLTQADLQEGGSPFKYMVWDNTSQSLKWFNATGQLAAVDPTYDPAADPECNCWEGEQPWARYDGEGHKDTWSRRTFAG…	747645
A0A3N0A8R4	Anaerobic selenocysteine-containing dehydrogenase (Twin-arginine translocation signal domain-containing protein)	E5982_05010 FHR31_001943	Parvibacter caecicola	997	MGMKLNTTRRSFLKLSAAVAGSAALVGSSAMQPGAAMAEGANPGAGDIKRVRTACRGCGKMECGVWVTVQNGRAIKIEGDESAYQSNGNCCTKSQASIQAAYHPDRLLYPLKRTKPKGEEPGWQRISWDEAIKTCHEKLTEVQGKYGGEGVMHMTGTSRFWGMRGGPLASLYGAVNGHGAAQICKGIRRDAGSLTIENGIFFNETVGFPKVYVQWGTGPSISNYDDTCRTITEVIARSEKYILIDPRLNNEGHEADIHLALRPGTDGAMALGWTHLVMKNGWEDHEFCTRWSNGPYLYCEELDINDQPFHTGKFTRGNGLDVKTRLLRECDLVEGGSVSRFMVWDSLANNGEGGLTYFDADEKIGLWEGEKEHHKPTTFTDYVRPSGDIRGDGSDGDVS…	747645
A0A3N0ACC6	Anaerobic selenocysteine-containing dehydrogenase (Twin-arginine translocation signal domain-containing protein)	E5982_05170 FHR31_001822	Parvibacter caecicola	1049	MSKAKTLNLSRRSFLKVSAMAAAAAAVASTVVPKAYGDVRTVNPGDLVKADGDTKVVRTACRGCGKFECGVFVTVVNGRAVKVVGDDSYSGSMGNCCAKSQASLQAAYHPARLKYPMMRTNPKGENPGWKRITWDEALATIDEKMSEIEEKYGPSANCFFGGTSRIYAMGFSALQTLYNSQMSITPGQVCKGPRTTLTRNTSIAEMNFCENSWRPNLWIQWGSGIEVSNYDDAGRVAVDNASHADCYINIDARMSNLAKEASSRPGSFFMAPRPATDGAIALCWIKMIIDRELYDSWYVKRWTDCAFLVAEEMGPTPLSVSSGAGLQGTAGSGATAAKGDTVLLKESDVDPAMLPWTVEGDGDPKRFIVWDAANDRFTYLDSTTGLWEGERPFKMGYVA…	747645
A0A4T9T7H2	Twin-arginine translocation signal domain-containing protein	E5982_05275	Parvibacter caecicola	964	MSKLTLSRRSFMKVAAATTAATALAVQTPGLAQAQPQTTQDTSGIKRIRSCCRGCGKMECGVWVIVENGRAIRTEGDESAFQSMGNHCGKGQASLQAAYHPDRLYHPMKRTNPRGQDDPGWVRISWDEAMATIAQKLQECMDRYGGETVFGMSGTSRIWGMFAYGALGQLTGSPNMAIPWQVCKGPRFFATAMQSMMQASWMETVARPKVYTSWGTGPELSNYDDSCRTVVDVAEKADTHIVVDPRMTNLGKEADAWLNLRPGTDGAMAMGWLNVLIENDLYDDLFAKKWTNGPFLVCPDIDPTGYETFRFTSGKFDMKTRLLKESDLVEGGSPSRFMVWDNLAGALTYFDADSGLWEGETWAPPTAGHAGMQEHLVPGVSQGWVPDPTGFDPNIDPAL…	747645
A0A3N0AD30	Twin-arginine translocation signal domain-containing protein	E5982_05290	Parvibacter caecicola	961	MQATATGGLAHKLDISRRSFVKLAAATAAATAASAAFVPQALAEDHNSGSLPEAGVQRIRTMCRGCGKMECGVWVTVENGRAVKIEGDESSFASSGNSCSKSQASLQACYHPDRLAYPLKRTNPKGDDDPGWVRISWDEALKTAGEKFLEIEAQRGPNSMFSMCGTSRIYCMSSALAAQAILNTANTHQAYQICKGPRHVATGMVSARAYSWMATVDRPKVYVQWGGASELSNYDDSCRTTVDAATKADHHILVDPRMTNMGKEADIWNPLRPGTDGAIGLGWLNVIINNDLYNDLWVKRWTNAPFLVCYDIEPSGWKQGGMGGSEEIKTRLLKESDVTEGGSPKKFIVFDQLGNKFTYFDAETGYWEGETPWEITGKEAAQENLIPGMTQGFVPDMSP…	747645
A0A4T9T7K0	Molybdopterin dinucleotide-binding protein	E5982_05455	Parvibacter caecicola	948	MGITITRRTFMKVAAATGAVAALSSTSAMTALAATEEPQGADVKRVRTCCRGCGKMECGVWVTVANGRAVKIEGDESAFQSQGNCCTKSQASLQACYHPSRLYHPMKRTNEKGEGDPGWVRITWDEAYQIMHEKFTELANKYDGSSMFGMGGTSRIWSMAPYGALGTAMGGSNNKYTPNQVCKGPRWYATGMVSSNAFSFMATVDRPRVYVQWGGSGELSNYDDSCRTVVDCASTADTYISVDPRKTNVGHEADIWNNVFPGTDAVLALSWASVIIENDLYDPIYVKKWMDAPFLVCQDIEPSGWTLPGRSSYDIKTRLLKESDVQEGGSPQRFMVWDSIGNRLTYFDSETGLWEGETWTPTTEGREAQQQLPPGVAQGFVPEVSGFTVEDGFATEIDP…	747645
A0A4T9T7M2	Molybdopterin dinucleotide-binding protein	E5982_05630	Parvibacter caecicola	987	MSLKTMTRRSFVQLAAVTGAAMGLSGAVAGTALAEGDGAAAAAAGAGEVKRVRSCCRACGKNECGVYVYVQNGRAVKVEGDMDTAFHSMGNSCSKSQASMQAAYHPDRLYYPMKRTNPKGSADPGWTRITWDEAYAAIAAKFQELIDQYGGECMFFMGGTSRIWTQHAYAAWVQLVSSPNAVTAWQICKGPRHFATMMVSEYEGSWMATTDRPRVFVQWGTATEISNYDESCRTTVDIANTADAYISVDPRRTNLNHEADIHLYLKPGTDGALGLCWTNYIIENQLYDDLYVKRWTDAPFLVVEGMAPSGGAPMVQKIAWNVGKPMATRLLKECDLKEGGSPMRFMVWDELAGTDDAHPLHNNDASGHLTYYDAETTLWEGEPDVQWTETYPNPQPNLP…	747645
A0A4T9T6Q8	Twin-arginine translocation signal domain-containing protein	E5982_06350	Parvibacter caecicola	1134	MTQLTMSRRSFMKTMAITGAAAALATTAAAPKQALAVEENASTGEVKRVRSCCRACGKVECGVWVTVQDNKVLKVEGDESEPQSRGHCCAKSQSSMQALYHPDRVRYPVKRTNPKGSDDPGWVRVSLDEAFLLAGQKLGEIKDKFGGQSIFVMCGTSRVWSMGPYFSMKQLFGTPNAHLAYQVCKGPRHFAGIMTDEMGSPWMEVEAEPKVYVQWGTAPEYSNYDCTNRTISDVAPHAESHIIVDPRVTPLGKEADVWLPLRPGSDGAIVLGWTNWVIENEAYDDTMVRRWSNAPFLFIEDKPWLTEGWLPEANGGIDMKTKLLTEADLVEGGKYQRFMVWDENNNRLTYWDAEEGKWEGEEHRVPTDGRFIKHPLTGLVADVWLPTPSSFADPATEPD…	747645
A0A4T9T757	Twin-arginine translocation signal domain-containing protein	E5982_07365	Parvibacter caecicola	1016	MAQLNLTRRSFLKAAAATGAAIGLTSAAPLTALAEDEGKKTAPEDIQVIRTACRGCGKYECGVFVTVRNGVAVKIEGDPTYPGSLGNCCAKSQASLQACYHPDRLYYPMKRTTPKGEDPGWVRISWDEAYELGVGKMDELKEKYGGASMAFFGGTSRIYAMSGMSAMAYLYDSPNIVSPAQVCKGPRGYVTGQTAGQDLYFVENVWRPKTFVQWGSGIEVSNYDDAGRTAVDNAARSETYINVDARMSNLAKEADYYLGVRPGTDGALVMAWLKLAMENNLYQDNFVRRWTDCSFLVCEEVEPSGWEETYDNVGLVGIVKAKRNVKTILLKESDLREDGDPKKFVVWDEANNRFTYLHAGTGCWEGETFKPKFHDWDYVTAANLQDKYDWEPAQGKMVS…	747645
A0A4T9TDL1	Molybdopterin dinucleotide-binding protein	E5982_07420	Parvibacter caecicola	952	MSTLTMTRRSLIKASALFGAIAVVAGPKPMQALAAADGPSAPTEVKRVRSCCRACGKMECGVWVTVENGRAVKVEGDESAWHSRGNCCSKSQSSLQAAYHPDRLKHPLKRTNPKGEDPGWQRIGWDEAFRTIGDKVNETIAKYGGQSIFSMIGTSRIWSMSGGNAMTYYFESPNVHYASQICKGPRFVGTRISSYDGMFWLATTEMPRVYVQWGGASEISNYDDSCRSTVDAASSADTHIIVDPRMTGMGKESDIWCPVRPGTDGAMALSWANVIIENELYDDLYVKRWTNGPFLYCADIEPTGFETKAPSTRMFEVKTRLLKESDIKDGGSPKRFMIWDNLLEAQGKSGNDCLTFYDVDLGNFEGEGPWTPQTQGKQSEQYAPGAVPGFLPDPVQFSP…	747645
A0A4T9TGW6	Molybdopterin dinucleotide-binding protein	E5982_07730	Parvibacter caecicola	961	MAKLTMSRRSFAKLSLATAAATAVAATTAGAALAEQAAPAQEQGDVKRVRTCCRGCGKMECGVWVTVQNGRAVKIEGDQSAFASEGNCCTKSQASLQAAYHPARMYHPMKRTAAKGEADPGWQRITWDEAFQLMATGFQELIDKYGGECLTTFCGTSRNWCMQSAGGILYQLFGSPNGHSAYQICKGPRHVATAWQSGKAYSWMAQEDRPLVYVQWGGAQEMSNYDSSCRSTVNVTMQAEDYIIVDPRRTNLGKESKHWLPLRPGTDAAMGLAWTHVVIDNNLYDEMYVRRWTDAPFLYCADIEPTGFMGADPEMGFPFPVATRLLKESDIKEGGSPKRFMVYDELAGTDDAHPLRTNDPSGKLSYFDAETMLWEGETYPEAKFYESPQKNLVKGTVPG…	747645
A0A3N0AAX0	Anaerobic selenocysteine-containing dehydrogenase (Molybdopterin dinucleotide-binding protein)	E5982_08405 FHR31_001271	Parvibacter caecicola	1015	MSTLTMSRRSFVKTAAASAAVAAFVGTGAPLQALAEGEAKTTGSGAVTRIRSTCRGCGKVECGVWVYVQDGKVIRTEGDEDCFLTMGNHCSKGQASIQAAYHPDRIKYPMKRTNPKGDDDPGWTRITWDEAYQTIADNIMEITDKYGREATFTWCGTGRQWCMQSDAGMALTHFGTPNIVAAYQVCKGPRHFSSRLDNVQAYSWSELINHSTKFVQWATDQSMSNYDDASRTVVDVARCADAFISVDPRQTNLGRTAKYWLPIRPGTDNALALGWCHIILKKDLVDWPFIKRWSNAPFIVVPDMDPTGYMEAVQNGGYPWQYQTRLLTEADIDPAMVDWEVEGEGDPQRYLVFDQLNNRWTYWQAHPAVGEAHWEGENWQKSTSYFDQDLSRLRDDESK…	747645
A0A4T9T6G3	Twin-arginine translocation signal domain-containing protein	E5982_08620	Parvibacter caecicola	968	MTQLKMSRRSFLKLSAATAAAAGALSAVPSGFATAAEDAQEKSGEIKRVRTGCRGCGKMECGVIAVVQDGKVIRMEGDPTAFQSMGNCCTKSQSAMQAAYHPDRLRYPLKRTNDKESDDPGWVRISWDEAISTVVSKFNELQAKYGGESLFGMCGTSRVWCMFGASNGMYLWDSPNIVQAWQICKGPRHFATMMVSSFTDSWMETVGHPDVYVAWGGASEMSNYDDSCRTTVDVATRAKTHICVDPRETNMGKEGDYQLHLRPGTDGAMALAWTNVVIENDLYDSLFTKKWTDGPFLVVEDLEPSGWTEISPCCGVPFEVKTKLLKESDLVEGGSPQRFMVWDNLNNKLTYFDAGTSFWEGETWAPATAGKEAMQENLAPGFSQGFVLDPTGFTAEDGF…	747645
A0A4S4G434	Molybdopterin dinucleotide-binding protein	E5986_06165	Adlercreutzia caecimuris	1214	MAKLSLTRRSFLKAAAVTGAASTLSFAAAPSAALAEGVDESAGEVKRIRSCCRACGKVECGVWVTVQDNKVIKVEGDESNAHSRGHCCAKSQSSMLALYHPDRLRYTMKRTNPKGEDDPGWVRVNFAEAMDEVGAKYNELIEKYGGKSIFSMGGTSRVWAQPPYGTLKSVFGTHNFHSAYEICKGPRHFGGVLTDEKGSPWMEVEQGPIVYVQWGTASEYSNYDSTNRTVVDCSQRAYKHILVDPRMSPLGKEADIWLPIRVGTDLALSLGWLKWIVDNDAYDKNFVKRWSNGPFLYNPEADGKTYKGYFLEMNGGIHMTSRLLTEADLDREWVSQFWEPAPEQYSYRRFICWDAANEKPTYWDAEECQWEGEKHKIPTTGTWIEHPYKPIIADAWLPD…	671266
A0A4S4G1J0	Molybdopterin dinucleotide-binding protein	E5986_06260	Adlercreutzia caecimuris	1039	MGKLNLSRRAFAKLAAMTTAAAAVAGSVAPGVALAEDEEASTRGSEVKRIRSCCRGCGKMECGVWVTVENGRVVKTEGDQSSFQSSGNHCGKGQASIQAAYHPARIYHPMKRTNPKGEDPGWVRITWDEAMDTIGKKFTEIINEYGGQSIFNMCGTSRQWVYGPYCFYKWLFDTPNAHVASEICKGPRRLMGAITSVDGAPWMALRDGPRVYVQWGTAPENSNYDDSCRNLVDQMAAADVHICIDPRLSGSGKEADYWLNLRPGSDGALALCWQHIILKNDLVDWEFVKRWSNASFLVVEDMEPTGGRYYELFTPMVGSTADSPAPPADVAGTKLKTRLLKESDVVEGGSPRKFYAWNKNANNGQGGLVVWDVDTTQWEGCNHVAPTREQMEVVYEGTS…	671266
C8WLC6	Uncharacterized oxidoreductase Elen_0471 (EC 1.-.-.-) (Dopamine dehydroxylase homolog) (Inactive dopamine dehydroxylase)	Elen_0471	Eggerthella lenta (strain ATCC 25559 / DSM 2243 / CCUG 17323 / JCM 9979 / KCTC 3265 / NCTC 11813 / VPI 0255 / 1899 B) (Eubacterium lentum)	1017	MGNLTMSRRTFVKTAAITGAAAAAFGASTHTALAEETYSSVSGNDTVAVKTCCRGCGKMECGVKVIVQNGRAIRVEGDEGAFQSMGNCCTKSQSSIQAAYHPDRLHYPMKRTNPKGEEPGWQRISWDEAMQSIVDNFMDIKAKHGGEAIACQVGTSRIWCMHSESILKNMLETPNNVEAWQICKGPRHFATTMVSQFAMSWMETITRPKVYVQWGGASELSNYDDSCRTTVDVASRADVHISVDPRMANMGKEADYWQHLRPGTDGALALAWTNVIIEKKLYDELYVKKWTNAPFLVCEDMEPSGFPTVRTDGSYWDVKTALLKESDIKEGGSPYKFLVYDNNWEKLKAEGVEHEYGAFTWFNADQEGVIDETGGFWEGENYDSEKARQGREAAQDNLL…	479437
C8WLF2	Molydopterin dinucleotide-binding region	Elen_0497	Eggerthella lenta (strain ATCC 25559 / DSM 2243 / CCUG 17323 / JCM 9979 / KCTC 3265 / NCTC 11813 / VPI 0255 / 1899 B) (Eubacterium lentum)	1102	MTQLTLTRRSFMKAMAVTGAAASLTAVAEPMRALAEGVDADAGEVKRVRSCCRACGKVECGVWVTVRDGKVVKVEGDESAPQSRGHCCSKSQSSMQALYHPDRLRFPVKRTNPKGEDDPGWVRITLDEAFEICGEKLKEVKEKYGGESIFVMCGTSRVWSLGPYQGMKQLFGTPNAHLAYQVCKGPRHFGGIMTDEMGSPWMEVEAEPSVYVQWGTACEYSNYDSTNRTVTDVAHRASKHIVVDPRVTPLGKEADIWLPLRPGTDGALALSWLNWIIENEAYDDTMVRRWSNASFLYVDDKPELTQGWLVEGNGGINMKTKLLTEADLKEDGKYQRFMVWDEANERLTYWDAELGMWEGEEHRIPTTGTWIEHPYKPLVADAWLPDQSTFADPATEPDR…	479437
C8WLF6	Molydopterin dinucleotide-binding region	Elen_0501	Eggerthella lenta (strain ATCC 25559 / DSM 2243 / CCUG 17323 / JCM 9979 / KCTC 3265 / NCTC 11813 / VPI 0255 / 1899 B) (Eubacterium lentum)	1032	MGKLNLTRRAFTKLTAVTGAALACAAAVAPNAALAEDAGAAARGDDVKRVRTCCRGCGKMECGVWVTVQNGRAIKVEGDQSSFQSSGNCCGKSQSSIQAAYHPDRIYHPMKRTNPKGEDPGWQRITWDEAMEIVGTKFNELMDRYGGQCIFNMAGTSRQWVYGPYAFYKWLFDTPNAHVASEICKGPRRLMGWISSVDGAPWMALRDGPRVYVQWGTAPENSNYDDSCRNLVDKMTEADVHICIDPRLSGSGKEADYWLNLRPGSDGALALCWQHLVIKNDLVDWEFVKRWTNSSFLVVEDREPTGGRYIDLSTPLNNAGIPADVVGTKLKTRLLKESDVVEGGSPRKFYAWNKLANDGAGGLVMWDVDTTQWEGCNHVAPTRDQMEVVYKGTSQEGYL…	479437
C8WLG2	Molydopterin dinucleotide-binding region	Elen_0507	Eggerthella lenta (strain ATCC 25559 / DSM 2243 / CCUG 17323 / JCM 9979 / KCTC 3265 / NCTC 11813 / VPI 0255 / 1899 B) (Eubacterium lentum)	952	MANTTQRRSFGTMSRRSFMRLAGVTSAALALTSATAPAALAEEHDSGTVASSDGVQRIRTMCRGCGKMECGVWVTVENGRAIKIEGDESSFASSGNSCSKSQASLQACYHPDRLAYPMKRTNPKGDDDPGWVRISWDEALAEAGTKLNEIKEQRGGNSMFSMCGTSRIYCMASALGMQGILNTANTHQAYQICKGPRHVATGMVSARAYSWMATVDRPSVFVQWGGASELSNYDDSCRTTVDAAVKADKHIIVDPRQTNLGKEADIWNPLRPGTDGAVGLGWLNVIMENNLYDELWVKRWTNGPFLVCEDIEPSGWQQMGAGGPEEIKTRLLKESDVQEDGSPKRFMVYDQLNQRLTYFDADTGYWEGEQPRTLTGKEARQKHLAPGVTQGWVPDPTGF…	479437
C8WLG6	Molydopterin dinucleotide-binding region	Elen_0511	Eggerthella lenta (strain ATCC 25559 / DSM 2243 / CCUG 17323 / JCM 9979 / KCTC 3265 / NCTC 11813 / VPI 0255 / 1899 B) (Eubacterium lentum)	1002	MGKTTVTRRAFAQLAAATGAIAAMGVGTRPAVALTDGNSGTAGERGIKKIRSCCRGCGKVECGVWVYIQDGKVVRTEGDETCFNTMGNHCSKGQASIQAAYHPDRIKFPMKRTNPKGSEDPGWVRISWDEAYRTIADNIMQLREKYGPESLFTWCGTGRQWCMQSDAGMALELFGTPNIIAAYQVCKGPRHFSSRLDNVQAWSWSEVINHSTKYVQWATDPSVSNYDDSSRLVIDVAREAEAFIVVDPRLSNLGRTAKYWLNLRPGTDNAMALGWCHIILKHDLVDWQFVKRWSNASFIVVPDMDPSGYTEAVQNTKSPYEYRTRLLTEADIDPSMVDWEIEGEGNPKRYLVYDQINRRWTYWQADPEDAHWEGETWTKQTSGFTQDVSRLRDDESKVA…	479437
C8WLH0	Molydopterin dinucleotide-binding region	Elen_0515	Eggerthella lenta (strain ATCC 25559 / DSM 2243 / CCUG 17323 / JCM 9979 / KCTC 3265 / NCTC 11813 / VPI 0255 / 1899 B) (Eubacterium lentum)	964	MGELLMTRRAFAKVMAVTAAAAGFTGAQSALADTEPAASSGEVKRIRSACRGCGKMECGVWVTVQDGRVVKTEGDESAFQSAGNHCAKGQASLQAAYHPDRLMYPLKRTNPKGQEPGWVRISWDEAYRSTVEAIHKNQEKYGNETCFFMGGTSRIWAMGPYGALKQCFGSPNGIQANEICKGPRFYATKLNDSNAYSWMEVVGRPRVYVQWGGASELSNYDDSCRTTVDVATRADKHILVDPRQTNLGKEADIWVNLRPGTDGAVANCWANVIIENELYDDLYVRKWMNAPMLVVEDESFEPTPSSSSAQTAKVRTRLLKESDLVEGGADTRFMVLNEITNELSWYDAGGDNPGWEGEDWVPATEGKEAHQPGLDLTGQTQGFVLDYVPFPDGLLPALH…	479437
C8WPN0	Molydopterin dinucleotide-binding region	Elen_3031	Eggerthella lenta (strain ATCC 25559 / DSM 2243 / CCUG 17323 / JCM 9979 / KCTC 3265 / NCTC 11813 / VPI 0255 / 1899 B) (Eubacterium lentum)	1193	MANLSLSRRSFLKASAMAAAATTVGFAATPSTALAEGEDASAGEIKRIRSCCRACGKVECGVWVTVQDNKVIKVEGDESNAHSRGHCCAKSQSSMLALYHPDRLRYCMKRTNPKGEDDPGWVRITLAEAFDEAGAKFNEIVEKYGGEANFAMGGTSRVWAQPPYGTLKSIFPTPNAHLAYEICKGPRHFGGILTDEIGSPWMEVEQGPLVYVQWGTASEYSNYDSTNRTVVDCSQRAYKHILVDPRMTPLGKEADVWLPLRVGTDLCLSLGWLKWILDNEAYDDAFVRRWTNAPFLWNPEKDGRTAKGWFMEMNGGIDMESRILTEADCDPEWIGQYWDYEGRYQRFICWDENNNKPTYWDAEACQWEGEKHKIPTTGTWIEHPYKPIIADAWLPDPSK…	479437
A0A4Q2K282	Twin-arginine translocation signal domain-containing protein	ET524_04560	Senegalimassilia faecalis	1263	MAKLSLTRRSFLKASAMAGAAATVGFAAAPSAALAEGADPTAGEVKRIRSCCRACGKVECGTWVTVQDNKVIKVEGDESNAHSRGHCCAKSQSSMLALYHPDRLRYCLKRTNPKGEDDPGWVRISLAEAFDEAGAKLNEIVEKYGGEANFAMGGTSRVWAQPPYGTLKSIFPTPNAHLAYEICKGPRHFAGILTDEIGSPWMEVEQGPLVYVQWGTAAEYSNYDSTNRTVVDCSQRAYKHILVDPRMTPLGKEADLWLPLRVGTDLCLSLTWLKWILDNEAYDDLFVRRWTNAPFLWNPEKDGRTKKGWFQEMNGGVDMESRILTEADVDREWISQWWEPADEKYSYRRFICWDENNNKPTYWDAEACQWEGEKHKIPTTGTWIEHPYKPIIADAWLPD…	2509433
A0A4Q2K1A9	Twin-arginine translocation signal domain-containing protein	ET524_06545	Senegalimassilia faecalis	1212	MAQLTMSRRSFIAAVAATGAACAVSASVTEPMKALAETSTTTTGDVKHVRTCCRACGKVECGVWVTVMDGKAIKVEGDESAPQSRGHCCAKSQSSMQAAYHPDRLRYPVKRTNPKGVEDPGWVRITLDEAFELVAKGLGECVDKYGGQSIVVMCGTSRVWSLGPYQGMKQLFGTPNAHLAYQVCKGPRHWAGIMTDEMGSPWMEVEAEPKVYLQWGTAVEYSNYDTTNRTISDVRAHADYHIVVDPRMTPISKEADCWLNLRPSTDGALALGMINWIIENEAYDDTMVRRWSNATFLYCDDKPWLTTARRWEGNGGIDMRTKLITEADVKEGGSVHRFMVWDENNQRLTWWDSQVCKWEGETSKIPTTGSFIKHPLTGLVADCWLPDESTWADPADSAY…	2509433
A0A4Q2K4X4	Molybdopterin dinucleotide-binding protein	ET524_07735	Senegalimassilia faecalis	1053	MGKLTMTRRTFAKLSAATAAAATVGAASYGTALAENKVSQAEASEIKRIRSCCRGCGKMECGVWVTVQNGRVIKTEGDQSSSQSSGNHCSKGQASLQACYHPQRIYHPLKRTNPKGEDPGWMRISWDEAMESIGKGFNEVIKKYGGQACFGMCGTSRQWVYGPYAFYKWLFDSPNSRVASSICKGPRRLMGWLSSVDGAPWFALRDGPRVYVQWGTSPENSNYDDSCRNIVDKMTEADVHICIDPRLSGSGKEADYWLNLEPGTDCALALCWQHIIIEHDLVDWEFVKRWTNSPILVVDDMEPTGGRYHTLSTNVQVMPDLTGEKLKTRLLKESDLKEGGSCRRFMAWNKNANDGQGGLVYWDTDETQWEGCHHTAPTREQMDVVYEGTSQEGYLPPLS…	2509433
A0A4Q2K082	Molybdopterin dinucleotide-binding protein	ET524_09320	Senegalimassilia faecalis	999	MGKFNMTRRTFTKMAAVSAAALGVAGIEGEALAETKGAATQTAGEVKHIRSCCRGCGKMECGVWVTVQDGRVIKSEGDESAFQSAGNHCAKGQASLQAAYHPTRLRYPLRRTGAKGEDPAWERITWDEAYKTTADTIREKQDKYGKETCIFMGGTSRIWAMGPYGSLKSCFGSPNGIQANEICKGPRFYATSLDASNAYSWMEVVGRPHVFVQWGGASELSNYDDSCRTTVDVATRADTHIIVDPRQTNLGKEADIWVNLRPGTDGAVANCWAQVIIENDLIDDMYVRKWMNAPMLVVEEASFEPTECASTQQSKKIKTRLLKESDIKEGGSSGRFMVLNELSGELSYYDTTADNPGWKGEDWQPATEGREAKQPGLDATGQTQGFVLDYTPFPDGLYP…	2509433
A0A4Q2K0A6	Molybdopterin dinucleotide-binding protein	ET524_10395	Senegalimassilia faecalis	965	MGKLTMTRRAFTKLAAATAAATAVVAPAGAALAESSTVTASKAGDTKRVRSCCRGCGKMECGVWVIVENGRAIRTEGDESAFQSMGNHCGKGQASLQAAYHPDRLYHPMKRTNARGEDDPGWQRITWDEAMSTIAEKLQETMDRYGGEAIFGMSGTSRIWGMFAYGALGQLVGSPNMCIPWQVCKGPRFFATAMNSMMQASWMETVGRPKVYTSWGTGPELSNYDDSCRTIVDVAEKADTHIVVDPRMTNLGKEADIWLNLRPGTDGAMAMGWLNILINNELYDDLFAKKWTNGPFLVCNDIEATGYETYRFTSGKFQMKTRLLKESDLKEDGDPHKFMVWDNLNNRMTYFDAGTGLWEGETWSKPTAGHEGMQEHLVPGVSQGWVPDPTPFDPEIDPA…	2509433
A0A4Q2K0C9	Molybdopterin dinucleotide-binding protein	ET524_10415	Senegalimassilia faecalis	962	MGSLSMSRRSFVKLSAVTSAAVGIAGSAPALAAADTMPNATEKSSEVKRIRTGCRGCGKMECGVIAVVQDGKVIRMEGDPTAFQSMGNCCTKSQAAIQAAYHPDRLHYPLKRTNDKESDDPGWVRISWDEAMKTIVSKFDELQAKYGGESLFGMCGTSRVWCMFGASNGMYLWDSPNIVQAWQICKGPRHFGTLMCSSFADSWMETVAHPDVYVAWGGASEMSNYDDSCRTTVDVATRSNTHICVDPRETNMGKEADYQLHLRPGTDGAMALAWTNVVIENELYDDLFTKKWTNAPFLVCEDMEPTGWTENAPIMMTPFELKTRLLKESDLVEGGSPKRFMVWDNIGNKLTYFDAETGFWEGEDWKRPTAGKEAQQENLAPGLHQGFVIDPTPFDPEID…	2509433
A0A4Q2K514	Molybdopterin dinucleotide-binding protein	ET524_10970	Senegalimassilia faecalis	973	MAKLNVSRRTFVKMTAATAAVAAVGATAGSALAEEPYTAADSTGQVRRIRSCCRGCGKMECGVWVTVENGRAVKIEGDESAPHSMGSCCAKSVSSIQACYHPDRLRYPMKRTQPKGEDPGWQRISWEEALDTIVKGIENVKAKYGGESLFTMGGTGRIWCMSPYAGYGSWFMTPNTAVAWQVCKGPRHFSSALTSEYNHSWSASVERPSVYTIWASTPEVSNYDEAGRSVTDEVFQADTFISVDPRTTALGKEADIHLALRAGTDTALALAMCDVVIKHDLVDWKFVRRWTNAPFLVVDDKEPSGPEIPHIFHGPNMIKTKLLTQADLQEDGSPYKYMVWDSASGSLKWFNATGQRAAADPTYDPAADPECNCWEGEQPWKRYDGTGHKDTWSRRNFKG…	2509433
A0A6N6NRA8	Molybdopterin-dependent oxidoreductase	F8C90_00225	Ellagibacter isourolithinifaciens	839	MVNSQYPLGGGILGADTRFHVPPGRRREDTCTLLGPTRGGSMADTIEKVETNIEGRDRDDIGNSKEENQFNFGAGVHQEVDPRWKHPGEWQYEEDGMIVTRTSVWSAPGCHEGCGVLVYSDKETGRFIKCEGDPDDPYNRGALCPRCLAFKQVEFHPDRILYPMKRAGERGENKWERISWDEALETCYKEFRRISMTYGGDSIHCLRGTARDNQWQVGRMANTFGSPNEYGFLSGTACYLPRLSLMIMTYGGMLIADFSQFSALRYDDPEWTCPECTIVWGCNPTISNPDFFMGHWVTDAMKLGCKLISVEPRVTWLAAHADIHLQLRPGTDTALALAMIKVIVDEDLYDHDFVERWTYGFDELAERARELSLDEVEKMTWVPKEKIVAAARMFANAHP…	2137581
A0A6N6NPL0	Molybdopterin-dependent oxidoreductase	F8C90_00245	Ellagibacter isourolithinifaciens	776	MYTGGDVPWQWEEDGMICTRSAAWSAPGCHDGCGVIVYTDKETGKFIKVEGDEENPYYQGRLCMRCLDVAEAIYHPDRLLHPMKRDPKFRGKADKWERITWEEAYDMIDEKFTKIRDEYGGKAIIFASGTGRVTPPINARLGYALGSIQYSYFHSGNACYVPRVAAANTIQGCYTCPDFSMQFPDRYDNPEWVAPKNIFVWGNNPLIANADGNLGHWVVDCMKRGSKLIVVDPRLTWLAAKADLWLQIRPGTDSMLALSMGKYIMENGLYDHEFVEKWCYGFEEYEKACEPYNLDWASEVTWLDKEDIIAAAKYMSEKPTAVQWGLAIDMNLQCVTASQALCNLWCITGQIDIPGGMITVHDPYNTEVWLPPDPREVFTPEQEKERIGSNYEMITNSGM…	2137581
A0A6N6NV15	Molybdopterin-dependent oxidoreductase	F8C90_00300	Ellagibacter isourolithinifaciens	801	MADSTESTVQEHWGETNGKKYRRGSRLPKKTDTVPAAPAAETPKVPWKWEEDGMTVIRGTARSAPGCHNVCGILSYVKDGKLVKVEGDPEDPYNQGRLCSRCLCIPDYVYHKDRLLHPMKRAKEDRGKDKFVEISWDEAYDIIVEEFKKVADTYGPDKIAMCQGTGRDIHQVTRLNACMGSPNEGVPYFAGNSCYLPRIASMACMLGGSCVMDCSQFLPKRYDDPRYTVPEYCIVWGHQPFYSNADGFYGHWILDLMKRGMKVAVVDPQLTWLAARAGKDWLRVRPGGDGALAMAMLKVICDEKLYDKEFCDKWVYGLEAVCERVADMDLDELCERAWVDKEDVVRVARTYATSHPAAIQWGVALDQQTGGQQAAHAITAMWCITGNLDIPGGNVMADA…	2137581
A0A6N6NNQ2	Molybdopterin-dependent oxidoreductase	F8C90_01555	Ellagibacter isourolithinifaciens	766	MGETCASCKPFITEEDGVLKVRTCAWSPPGDHPVGCGMFIHVKDGKIVKVEGDPSHPITQGRLCPRCIALDEVVYHKDRLLSPMKRAREDRGKDAWEKISWDEAYDLLEEKIRGFQENYGAECIFTLTGTGRESTLYAPVYGPAIMNTPNGASTYPFSGEACYGPRATIVNYLLGAGVPEIDSAQFFPDRYDDPRWVCPKYIMVWGKDPLYSSPDGFFGHSIIDIMKRGAKIITVDPRLTWLGAHSEYHLQLRPGTDAAVGMGFLNVIISEDLYDHDFVEKWCYGFEELSEAVKPWTPEKVQEVSWVDPEQLVGAARAFATNAPSTATWGVALDQSKQSTQAAQCFMAICAICGYIDVPGGITITKPTSFIGQWRYDMSDTLTEGMAEKHIVDPTGKYR…	2137581
A0A6N6NPE0	Molybdopterin-dependent oxidoreductase	F8C90_02380	Ellagibacter isourolithinifaciens	771	MAYGKQWRTELEDGTVVTRSNTWSPPGSHPVGYGVKVVTKGDQLIRIEGDDDNPITTGRVNAMNLALREYTHSPNRVIYPMKRAFEDRGKDKWERTTWDEAMDTICEKVRYFQNTYGPESIVCFGGTGREACIYYYALTFSVLQSPNCCYTQSGWSCYGPRCSISDYVLGAGYPELDYAGHLPGSYHDPRYTLSKWVVVWGKEPLPSNGDGFFGHCLVDMMKLGTHIISIDPRITWVGAHDGNINLQVRPQTDTALALGLINLLFENDEYDHEFVEKWIYGVDELKARAAEYPVDKVAEITTVDAEDIKRVAHIIGTERPIGWAWGLAFDQNKNGVQLSQSFIILAAMCGSIDRPGGLTLGPPSALLGKWRMEQRGAMTDEVWSKRIGAAQWPGLSTGM…	2137581
A0A6N6NQ95	Molybdopterin-dependent oxidoreductase	F8C90_03145	Ellagibacter isourolithinifaciens	768	MKFNENLYRKEKHWKEGEFDVYRNMQWTGPGCHEGCGVLFYVKDGKVDHIEGDPNDEFSRGRLCMRCLNMVDEAINNPTRLGHPLKRVGKRGENKWEQISWDEAYDMIEEHVRAAWDEIGPEAIVALEGTGRNVVWQIPLLEYSAFKSPNFGCGFLSGDSCYLPRCSASVGVMGGPAVVDCGQYDPRRYDNPEYKFPEVILQWGCNAVKTNADGFLGHWLVDCMKEGGSKLINVDPRVTWMGSRAEYNIQPRPGTDAAVAMAMINVVIEEDLYDHDFVENWCYGFDALRDEMKDKTPEWAAEIAWVDAEDIRGAARLYASGKPSAFHWGLSTDMTPNGVGQAHAFMVLEGITGNVDVPGGNYLATGPYGVDALYGCGYNYFISPELQEKRIGVEKYPMH…	2137581
A0A6N6NPN7	Molybdopterin-dependent oxidoreductase	F8C90_03925	Ellagibacter isourolithinifaciens	757	MQIPEGEYRVGTDDDYYVRTNVWSAPGCHGAACGAILHIKDGKFVDIEGDESNPITQGRLCIKCLNMTEFEYHPERIIYPMKRDPKDRGKNAWERITWDEAYDLIEENYNKVVEKTGTPNAVLTLGGTGREATMFYPVISFADFRSANVAAPISGDSCYGPRCMMAANIFGSGYPEVDSGMFFDDKYNDPRFERPEYMIVWGSNPLVSNPAGYFGHQIIDMMKMGTKLIVVDPQITWMGSRAEHVLQLRPGTDAALAIGMLKVIVDEDIYDKEFVEKWVYGFDWLVERINKYSYEEIEKLTQVPTEQMRTVARAYATADGTGRNCSIFMGVAMEMQTDALSDIQAVLSLIAITGNVDVPGGNVLGPKASFTGAWRYEQIKWVAEKEKQSRIGNDREPIE…	2137581
A0A6N6NLV0	Molybdopterin-dependent oxidoreductase	F8C90_05575	Ellagibacter isourolithinifaciens	766	MEANRGEFKTNWKEAQLMGPTQDDPTGREWTWEEDGYTVIRSNARSGPGCHDNCGILMYVKDGVLEKIEGDPENPYNQGRLCPRCLAFKEMLYHKDRLRYPMKRAKEDRGKNTFERITWDEAYDIIEREMKAVIEKYGPESIWVTQGTGRDINGYGKLMALCLGTPNYGTGFLSGQACYAPRMFSTSLKAGGLFICDYSQFFADRYDNPAWEPPGCILVWGNNPVVANSDGTLGHWVVECMKRGSKLIVIDPKLTWLAGKADVWLQVRPGTDTALVLALCNIIIENDLQDKEFIDLWCYGYNEFAENVKKYPASFAAKTCGVDEDLVVEAALEIGHAKSACLQWGVAMDHTSEGFITGMACFDLMALTGNFEKPGSMVAANPVWDMSVTWLPREWVWDG…	2137581
A0A6N6NLF9	Molybdopterin-dependent oxidoreductase	F8C90_06485	Ellagibacter isourolithinifaciens	752	MAEENAWRKIEGDEEVVRTCAWSPPGCHPVGCGVKLHIKDGKLVKVEGDETHPITQGRLCVRCLTLPEYIYHPDRILTPLYRDPKDRGKDKWNPITWDEALDIIEEKVNYVKENWGPESQVVLQGTGRESTLYASAMAYACLGTPNQSSPLSGQACYGPRCTVADFLLGAGYPELDYAAFFPDRYDDPRYEVPKYIILWGKDPLFSNPDGFFGHAIIDLMKRGTKLITIDPRVTWLGVKAEYHLQLRPGTDAAVGLGLLHVVIGEDLYDHEFVEKWCFGFEDLAERVKDWTPERVAEVAWVDPDALVGAARAFATNAPSSIMWGLALDTATNGVQASQTLLDLAAICGYMDVPGGITLAVPASFMGKWRFEIINKLPAELKAKKILNPKYLAWNATATQ…	2137581
A0A6N6NL68	Molybdopterin-dependent oxidoreductase	F8C90_06495	Ellagibacter isourolithinifaciens	774	MAKCPRKINDELYRDEWQWQEGDLTVTRNTQWSGPGCHNGCGVLHYTDKDGKLVKIEGDPKSPMFNGRLCMRCLAVPEAENHPNRIYHPMRRDPKDRGKDKWEEIGWDEAYDAIASEVKRVSAEYGAKAIFTMVGTGRNAGWQAHALCNSIFDSPNVGFGFLSGESCYVPRIAAMAMMGGAIQVMDCAQVLEQGYDDPEYVVPEICLIWANNPIVSNADGFLGHWVVDLMKMGMKLIVVDPRMSWLGAQAEMQLMLRPGTDAALALGFMNVIINEDLYDHEFVEKWTYGFDELKERVRDYPVDKVAEITGVPVEKIVAAARRYATAKPATVQWGLKLDQQTDGMGATQALQCLWAITGNVDVPGGNIIVNTGYIQNDARRLVVKHVTDVDERFGNDLFP…	2137581
A0A6N6NMW0	Molybdopterin-dependent oxidoreductase	F8C90_07335	Ellagibacter isourolithinifaciens	798	MEQKNLEELYHKGELEWEEGEYTVCRGFQWTPPGCHNSCGILYYLKDGVMDHAEGDPLFPYNNGRLCARCLNLHEAGYQENRLKYPLLRKKEDRGNIDAFERISWDEALDYIANYVKNEIDGKGYGRESIFGMVGTGRNICWQVPWIINNAFGSPNTFCALFSGDSCAVPRTAATVALMGGYPVSDFGQFNEQMMDYPDFTVPGTILIWGANPLRSNADCFQGFWITDAMKRGSQLVVIDPMINWMSAKAAVQIQIRPGTDAAVAMAMNHVIMEEDLYDHEFVEKWCYGFDEWRERCSEWTPEKAAEVAWCDADDIRKAARFIATNGACAAPFGVSNDQKRNGVAAYQSIFNMLAITGNYENPGGNTIAYDPWGTVMSYVAGWDEGVLTPEMKAKRLGD…	2137581
A0A6N6NQM9	Molybdopterin-dependent oxidoreductase	F8C90_07355	Ellagibacter isourolithinifaciens	797	MTKYNEELYRGERHWKEGEFDVFRSTHWSAPGCHNGCGLVYYVKDGVLDHVEGDPRAAFNQGRLCIRCLNQLEAIYGKDRIVHPMRRDPAKRGDDGAWEQCSWDEAYDLIEENVRRIQKDYGPESIVGLVGTGRDVNCQLALTCYIAFKTPNLACGFLTGDSCMLPRMAGTMITHGDCPVADMSQFSELRYDDPRYIWPEVCLIWGNNPIVSNGDGFFGHWIVDAMRRGGTKLVVVDPEVTWLAAHAEVLLQVRPATDAALAMAMINVVIGEDLYDHDFVEKWTYGFDELSERVKDWTPERAAEVCGIDAEDIRRAARLFGSARPATLQWGLATDAHANGVHEVHAIMALSALTGNLEAPGGMRMARLPWDMELSYSCGWKWLDPELQAKRLGNTMSPM…	2137581
A0A6N6NMA1	Molybdopterin-dependent oxidoreductase	F8C90_08700	Ellagibacter isourolithinifaciens	811	MTEWKRQEGQETIFRTCAWSPPGCHPVGCGLQVHVKDGKVTKIEGDPEHPITKGSLCPRCLALKEYIYHPDRIIHPMKREKQYRGQADKWVQCSWDEATDLVANAANEITEKYGAETIAVFGGTGREGNNWYPQWANLVFGTPNSVYGQAGWSCYGPRMTNTAFMMGGGYPEIDYAMKFEDRYDDPRFVAPEVILLWGKEPLRSNPDGMYGHAIIEMMRRFGTKIICVDPRVTWLGTRAEEILQVRPGTDTALAMAFIYVLAHDDLVDHDFIDKWTYGYDQLVERVQEMPPSRAAEICGVPEDQIWRAARLYGNAKPSSVAWGLATDESTNGAQLGMCLVSLMTITGFLDAPGGTTLGMGDDQGNVVRDGGAIDSHEKVEDETESTLSLALKNGIMSEE…	2137581
A0A6N6NPG1	Molybdopterin-dependent oxidoreductase	F8C90_09990	Ellagibacter isourolithinifaciens	790	MTTDYYKKHWDEVEWQDGDYTVTRTTAWSAPGCHDGCGVLYYTKDGKLEKVEGDPKNPFNRGSLCMRCVMMPEVVNNPERLKKPLKRVGERGENKWEEISIDEALDIIEEKVRAIWRDYGPESIAVHIGTGRDNNDVIPRMAYCAFGTPNFSMGYLAGDSCFCPRSASMASTNGDFMIADMSQQFENRYDEKSTEWRCPEVIVNWGCNAVVSNSDNFFGHWIVDCMQRGAKMITIDPGLTWLAARSDYWLRVRPGTDCALAMAMIHVIAEEGLEDKDFVSKWCYGFDELVERCEPWTPERAAEVCWVDADKIREAARMYANANNAAIQWGLKVDQTTNATATANAINALWTITGNVDVPGGNIIIRNAFSQNLSYGYGWHSLSPEVQAKRLGSEFPLMS…	2137581
A0A6N6NLG8	Molybdopterin-dependent oxidoreductase	F8C90_10000	Ellagibacter isourolithinifaciens	790	MAEKDYFAEHRGQFQWEDGDYTVTRTTVWSGPGCHDGCGVLYYTKDGKLEKVEGDPDCAYNQGTLCMRCLEMPEVVNNPRRPSKPLKRAGERGEDKWDEITWDEAYDIIEAKVREIWRDYAPESIACMIGTGRANCWQIPYMCYSAFGSPNFCLGFLSGESCFQPRSAAMASMSGDFFIADCSQQFESRYDEENTEWRCPELIINWGCNAVESNSDNFYGGWIVDCMQRGSKMITVDPSLTWLASRSEIWLRLRPGTDGALAMAMLNVMIKEDIYDHDFVEKWCYGFDELAERVKEWTPARAAEICWVDEADIVAAARMYAGAKNAAMQWGLPIDQAVMGIPTAQALNALWALTGNIDNPGGNIVIRNAFDQNVSYNYGYNNLPAEVQAKRIGAEYPLM…	2137581
A0A7C8FXP3	Molybdopterin-dependent oxidoreductase	F8D48_01525	Adlercreutzia muris	1214	MAKLSLTRRSFLKAAAVTGAASTLSFAAAPSAALAEGVDESAGEVKRIRSCCRACGKVECGVWVTVQDNKVIKVEGDESNAHSRGHCCAKSQSSMLALYHPDRLRYTMKRTNPKGEDDPGWVRVNFAEAMDEVGAKYNELIEKYGGKSIFSMGGTSRVWAQPPYGTLKSVFGTHNFHSAYEICKGPRHFGGVLTDEKGSPWMEVEQGPIVYVQWGTASEYSNYDSTNRTVVDCSQRAYKHILVDPRMSPLGKEADIWLPIRVGTDLALSLGWLKWIVDNDAYDKNFVKRWSNGPFLYNPEADGKTYKGYFLEMNGGIHMTSRLLTEADLDREWVSQFWEPAPEQYSYRRFICWDAANEKPTYWDAEECQWEGEKHKIPTTGTWIEHPYKPIIADAWLPD…	1796610
A0A7C8BX54	Molybdopterin-dependent oxidoreductase	F8D48_01570	Adlercreutzia muris	1048	MGKLNLSRRTFAKLSAATAATAVIGCAAPGAALAEDAEAPGKGSEVKRVRTCCRGCGKMECGVWVTVENGRAVKVEGDQSSFQSSGNCCGKSQSSLQAAYHPDRIYHPMKRTNPKGEDPGWVRITWDEAMETIGTKFQELIDQYGGECIFNMCGTSRQWVYGPYAFYKWLFQTPNAHVASEICKGPRRLMGWISSVDGSPWMALRDGPRVYVQWGTAPENSNYDDSCRNLVDRMTDAEAHICIDPRLSGSGKEADYWLNLEPGTDGALALAWQHVMIEKDLVDWEFVKRWTDASLLVVEDMEPTGGRYLDLTAPIAVPPLQDLIGTKLKTRLLKESDLVAGGSPHKFMAWNKNANDGAGGLVYWDADTTQWQGCNHVAPTRDQMEVVYAGTSQEGYLPP…	1796610
A0A7W5D0U8	Anaerobic selenocysteine-containing dehydrogenase	FHR31_000623	Parvibacter caecicola	968	MTQLKMSRRSFLKLSAATAAAAGALSAVPSGFAAAAENAQEKSGEIKRVRTGCRGCGKMECGVIAVVQDGKVIRMEGDPTAFQSMGNCCTKSQSAMQAAYHPDRLRYPLKRTNDKESDDPGWVRISWDEAISTVVSKFNELQAKYGGESLFGMCGTSRVWCMFGASNGMYLWDSPNIVQAWQICKGPRHFATMMVSSFTDSWMETVGHPDVYVAWGGASEMSNYDDSCRTTVDVATRAKTHICVDPRETNMGKEGDYQLHLRPGTDGAMALAWTNVVIENDLYDSLFTKKWTDGPFLVVEDLEPSGWTEISPCCGVPFEVKTKLLKESDLVEGGSPQRFMVWDNLNNKLTYFDASTSFWEGETWAPATAGKEAMQENLAPGFSQGFVLDPTGFGAEDGF…	747645
A0A7W5D2V1	Anaerobic selenocysteine-containing dehydrogenase	FHR31_000957	Parvibacter caecicola	972	MTRLNLARRSFLKLSAATGAAMAVAGGTASAAFGEAPAGASPKGETKVIRSFCRACGKMECPNWVTVQNGRVVSISGDESACTSRGNLCVKGRTAMQQLYHPDRVKYPMRRTNPKGEDPGWVRISWDEAISSIAKGVQECRDKYGNHTVKILHGTSRITTYGIEGLSQGLQTSNIGNTAGQICKGPREFSGAITAYMGVHWINLSDHPKVFFQWGSDQEVSNYDNACRVTVDAYNFAERSICVGPRTQNLGKETDLQLHLRPGTDDFLALGMINLLVNEKKTYDQLFVKKWTNAPFLYVADKAPAEFTWEYCPYETGVGFYPLNLRTQLLTEADLVEGGSPKRFMVWDSTTGKPIYFDSETALWEGETEYLAPTEFQPAGLDNTGTLVIDPGLPLQIDP…	747645
A0A7W5GPH7	Anaerobic selenocysteine-containing dehydrogenase	FHR31_000994	Parvibacter caecicola	992	MSKLTMTRRTFTKAAAVTAAALSVAAPAGVALAETEVDAKTTGEVKHIRSACRGCGKMECGVWVTVQDGRVIKSEGDESAFQSAGNHCAKGQASLQAAYHPDRLKYPMKRTTPKGENPEWQRITWEEAYQTTADAIHADQAKYGNETCIFMGGTSRIWAMGPYGSLKSCFGSPNGIQANEICKGPRFYATAINDSNAYSWMEVVGRPRVFVQWGGASELSNYDDSCRTTVDVATRANCHILVDPRQTNLGKEADIWVNLRPGTDGAVANCWAQVIIENDLIDEMYVRKWMNAPMLVVVEDSFQPTESAANGQTAKMVTRLLKESDLVEGGSSGRFMVVNELNNELSYYDATAPVPAWEGETWEPCVIGPGKEANQPGLADTGQTQGFVPDYTPFPDGLY…	747645
A0A7W5GQ76	Anaerobic selenocysteine-containing dehydrogenase	FHR31_001068	Parvibacter caecicola	903	MGKLNLTRRAFAKLSAATVVAGALAAAPHVALAEDAEAPSRGGEIKRVRTCCRGCGKMECGVWVTVENGRAVKVEGDQSSFQSSGNCCGKSQSSIQAAYHPSRIYHPLKRTNPKGEEPGWQRISWDEAMDTIGTKFQELIDQYGGECIFNMCGTSRQWVYGPYAFYKWLFQTPNAHVASEICKGPRRLMGWISSVDGAPWMALRDGPRVYVQWGTAPENSNYDDSCRNLVDRMTAAETHICVDPRLSGSGKEADYWLNLEPGTDGALALAWQHIMIEKDLVDWEFVKRWTDASLLVVEDMEPTGGRYLDLTSPIQVPPLQDFIGTKLKTRLLKECDLVEGGSPHKFYAWNQKANDGKGGLVYWDADVTQWEGCNHVAPTRDQMEVVYEGTSQEGYLPPI…	747645
A0A7W5GQJ4	Anaerobic selenocysteine-containing dehydrogenase	FHR31_001106	Parvibacter caecicola	987	MSLKTMTRRSFVQLAAVTGAAMGLSGAVAGTALAEGDGAAAAAAGAGEVKRVRSCCRACGKNECGVYVYVQNGRAVKVEGDMDTAFHSMGNSCSKSQASMQAAYHPDRLYYPMKRTNPKGSADPGWTRITWDEAYAAIAAKFQELIDQYGGECMFFMGGTSRIWTQHAYAAWVQLVSSPNAVTAWQICKGPRHFATMMVSEYEGSWMATTDRPRVFVQWGTATEISNYDESCRTTVDIANTADAYISVDPRRTNLNHEADIHLYLKPGTDGALGLCWTNYIIENQLYDDLYVKRWTDAPFLVVEGMAPSGGAPMVQKIAWNVGKPMATRLLKECDLKEGGSPMRFMVWDELAGTDDAHPLHNNDASGHLTYYDAETTLWEGEPDVQWTETYPNPQPNLP…	747645
A0A7W5GQG8	Anaerobic selenocysteine-containing dehydrogenase	FHR31_001346	Parvibacter caecicola	1134	MTQLTMSRRSFMKTMAITGAAAALATTAAAPKQALAVEENASTGEVKRVRSCCRACGKVECGVWVTVQDNKVLKVEGDESAPQSRGHCCAKSQSSMQALYHPDRVRYPVKRTNPKGSDDPGWVRVSLDEAFLLAGQKLGEIKDKFGGQSIFVMCGTSRVWSMGPYFSMKQLFGTPNAHLAYQVCKGPRHFAGIMTDEMGSPWMEVEAEPKVYVQWGTAPEYSNYDCTNRTISDVAPHAESHIIVDPRVTPLGKEADVWLPLRPGSDGAIVLGWTNWVIENEAYDDTMVRRWSNAPFLFIEDKPWLTEGWLPEANGGIDMKTKLLTEADLVEGGKYQRFMVWDENNNRLTYWDAEEGKWEGEEHRVPTDGRFIKHPLTGLVADVWLPTPSSFADPATEPD…	747645
A0A7W5D447	Anaerobic selenocysteine-containing dehydrogenase	FHR31_001646	Parvibacter caecicola	961	MAKLTMSRRSFAKLSLATAAATAVAATTAGAALAEQAAPAQEQGDVKRVRTCCRGCGKMECGVWVTVQNGRAVKIEGDQSAFASEGNCCTKSQASLQAAYHPARMYHPMKRTAAKGEADPGWQRITWDEAFQLMATGFQELIDKYGGECLTTFCGTSRNWCMQSAGGILYQLFGSPNGHSAYQICKGPRHVATAWQSGKAYSWMAQEDRPLVYVQWGGAQEMSNYDSSCRSTVNVTMQAEDYIIVDPRRTNLGKESKHWLPLRPGTDAAMGLAWTHVVIDNNLYDEMYVRRWTDAPFLYCADIEPTGFMGADPEMGFPFPVATRLLKESDIKEGGSPKRFMVYDELAGTDDAHPLRANDPSGKLSYFDAETMLWEGETYPEAKFYESPQKNLVKGTVPG…	747645
A0A7W5GQ61	Anaerobic selenocysteine-containing dehydrogenase	FHR31_001718	Parvibacter caecicola	895	MECGVWVTVENGRAVKVEGDESAWHSRGNCCSKSQSSLQAAYHPDRLKHPLKRTNPKGEDPGWQRIGWDEAFRTIGDKVNETIAKYGGQSIFSMIGTSRIWSMSGGNAMTYYFESPNVHYASQICKGPRFVGTRISSYDGMFWLATTEMPRVYVQWGGASEISNYDDSCRSTVDAASSADTHIIVDPRMTGMGKESDIWCPVRPGTDGAMALSWANVIIENELYDDLYVKRWTNGPFLYCADIEPTGFETKAPSTRMFEVKTRLLKESDIKDGGSPKRFMIWDNLLEAQGKSGNDCLTFYDVDLGNFEGEGPWTPQTQGKQSEQYAPGAVPGFLPDPVQFSPEKDPALYGEFEVTLKSGASAKVVPVWQLYAERCAEYAPEKAEGITGVPAETIRKAAL…	747645
A0A7W5D3C3	Anaerobic selenocysteine-containing dehydrogenase	FHR31_001728	Parvibacter caecicola	1016	MAQLNLTRRSFLKAAAATGAAIGLTSAAPLTALAEDEGKKTAPEDIQVIRTACRGCGKYECGVFVTVRNGVAVKIEGDPTYPGSLGNCCAKSQASLQACYHPDRLYYPMKRTTPKGEDPGWVRISWDEAYELGVGKMDELKEKYGGASMAFFGGTSRIYAMSGMSAMAYLYDSPNIVSPAQVCKGPRGYVTGQTAGQDLYFVENVWRPKTFVQWGSGIEVSNYDDAGRTAVDNAARSETYINVDARMSNLAKEADYYLGVRPGTDGALVMAWLKLAMENNLYQDNFVRRWTDCSFLVCEEVEPSGWEETYDNVGLVGIVKAKRNVKTILLKESDLREDGDPKKFVVWDEANNRFTYLHAGTGCWEGETFKPKFHDWDYVTAANLQDKYDWEPAQGKMVS…	747645
A0A7W5GQW8	Anaerobic selenocysteine-containing dehydrogenase	FHR31_001764	Parvibacter caecicola	948	MGITITRRTFMKVAAATGAAAALSSTSAMTALAATEEPQGADVKRVRTCCRGCGKMECGVWVTVANGRAVKIEGDESAFQSQGNCCTKSQASLQACYHPSRLYHPMKRTNEKGEGDPGWVRITWDEAYQIMHEKFTELANKYDGSSMFGMGGTSRIWSMAPYGALGTAMGGSNNKYTPNQVCKGPRWYATGMVSSNAFSFMATVDRPRVYVQWGGSGELSNYDDSCRTVVDCASTADTYISVDPRKTNVGHEADIWNNVFPGTDAVLALSWASVIIENDLYDPIYVKKWMDAPFLVCQDIEPSGWTLPGRSSYDIKTRLLKESDVQEGGSPQRFMVWDSIGNRLTYFDSETGLWEGETWTPTTEGREAQQQLPPGVAQGFVPEVSGFTVEDGFATEIDP…	747645
A0A7W5D3C2	Anaerobic selenocysteine-containing dehydrogenase	FHR31_001798	Parvibacter caecicola	968	MLNSSESMQATATGGLAHKLDISRRSFVKLAAATAAATAASAAFVPQALAEDHNSGSLPEAGVQRIRTMCRGCGKMECGVWVTVENGRAVKIEGDESSFASSGNSCSKSQASLQACYHPDRLAYPLKRTNPKGDDDPGWVRISWDEALKTAGEKFLEIEAQRGPNSMFSMCGTSRIYCMSSALAAQAILNTANTHQAYQICKGPRHVATGMVSARAYSWMATVDRPKVYVQWGGASELSNYDDSCRTTVDAATKADHHILVDPRMTNMGKEADIWNPLRPGTDGAIGLGWLNVIINNDLYNDLWVKRWTNAPFLVCYDIEPSGWKQGGMGGSEEIKTRLLKESDVTEGGSPKKFIVFDQLGNKFTYFDAETGYWEGETPWEITGKEAAQENLIPGMTQG…	747645
A0A7W5D2Y8	Anaerobic selenocysteine-containing dehydrogenase	FHR31_001801	Parvibacter caecicola	964	MSKLTLSRRSFMKVAAATTAATALAVQTPGLAQAQPQTTQDTSGIKRIRSCCRGCGKMECGVWVIVENGRAIRTEGDESAFQSMGNHCGKGQASLQAAYHPDRLYHPMKRTNPRGQDDPGWVRISWDEAMATIAQKLQECMDRYGGETVFGMSGTSRIWGMFAYGALGQLTGSPNMAIPWQVCKGPRFFATAMQSMMQASWMETVARPKVYTSWGTGPELSNYDDSCRTVVDVAEKADTHIVVDPRMTNLGKEADAWLNLRPGTDGAMAMGWLNVLIENDLYDDLFAKKWTNGPFLVCPDIDPTGYETFRFTSGKFDMKTRLLKESDLVEGGSPSRFMVWDNLAGALTYFDADSGLWEGETWAPPTAGHAGMQEHLVPGVSQGWVPDPTGFDPNIDPAL…	747645
A0A7W5D369	Anaerobic selenocysteine-containing dehydrogenase	FHR31_001922	Parvibacter caecicola	972	MTALKLSRRSFIKAAAVTSAAMGMGGVAGTAFAEEPYTAANSAGEVRRIRSCCRGCGKMECGVWVTVENGRAVKIEGDESAPHTMGSCCNKSVASLQACYHPDRLAYPMKRTQPKGEDPGWVRISWEEALDSIVEGINQVKAKYGGEALFTMGGTGRIWCMSPYAGYGSWFMTPNTSVAWQVCKGPRHFSSALTSEYNHSWSASVERPPVFTIWASTPEGSNYDEAGRSVVDEAMQADTFISVDPRTTNLGKESDIHLALRGGTDTALALAMCDVIIKNDLVDWGFVKRWTNAPFLVVADKEPSGPDAPHIFHGPNFIKTTLLTQADLQEGGSPFKYMVWDNTSQSLKWFNATGQLAAVDPTYDPAADPECNCWEGEQPWVRYDGEGHKDTWSRRTFAG…	747645
A0A7W5GQE9	Anaerobic selenocysteine-containing dehydrogenase	FHR31_001976	Parvibacter caecicola	1047	MGKLNLTRRAFAKLSAATVVAGALAAAPHVALAEDAEAPSRGGEIKRVRTCCRGCGKMECGVWVTVENGRAVKVEGDQSSFQSSGNCCGKSQSSIQAAYHPSRIYHPLKRTNPKGEEPGWQRISWDEAMDTIGTKFQELIDQYGGECIFNMCGTSRQWVYGPYAFYKWLFQTPNAHVASEICKGPRRLMGWISSVDGAPWMALRDGPRVYVQWGTAPENSNYDDSCRNLVDRMTAAETHICVDPRLSGSGKEADYWLNLEPGTDGALALAWQHIMIEKDLVDWEFVKRWTDASLLVVEDMEPTGGRYLDLTSPIQVPPLQDFIGTKLKTRLLKECDLVEGGSPHKFYAWNQKANDGKGGLVYWDADVTQWEGCNHVAPTRDQMEVVYEGTSQEGYLPPI…	747645
A0A369NJ31	Molybdopterin-dependent oxidoreductase (Twin-arginine translocation signal domain-containing protein)	FIC87_08720 GO726_14740	Eggerthella lenta (Eubacterium lentum)	967	MGVLTLSRRRFLEASAVAGGAAVLSAATASSALAESNVESGGSNDVKRVRSCCRACGKMECGVWVTVQNGRAIRVEGDESAFQSMGNCCNKSQSSIQAAYHPDRLYHPMKRTNPKDNDDPGWVRISWEEAFSTITQKLEETAEKYSGLSVFGMSGTSRQWGMLAYGALGQLVGSPNMAIPWQVCKGPRFFGTSLNSCDAFSWQENVSRPKVYVSWGTAPECSNYDDSCRTIIDVAEKAQTHILVDPRMTNHGKEADLWLPLRPGTDDAMALAWMNVVVEGNLYDELFVKKWTNAPYLVVEDMEPTPGNEYKKIVSGTFTVKTRLLKESDLQEDGDPANYMVWDAAHDKLSYCNGDTCEWEGETWVRPEEGFVPELDDLVPGVAPGFVISPTPMPNGIDP…	84112
A0A5C5BUM9	Molybdopterin dinucleotide-binding protein	FIC87_08750	Eggerthella lenta (Eubacterium lentum)	1002	MGKLTMTRRSFAQLAAVAGAAAAVGAGVGPIAALADSGSTAAGDRGIRKVRSCCRGCGKVECGVWVYVQDGKVIRTEGDETCFNTMGNHCSKGQASIQAAYHPDRIKFPMKRTNPKGSEDPGWVRISWDEAYRTIADNIMQIREKYGPESLFTWCGTGRQWCMQSDAGMALELFGTPNIVAAYQVCKGPRHFSSRLDNVQAWSWSEVINHSTKYVQWATDPSISNYDDSSRLVIDVAREAEAFIVVDPRMSNLGRTAKYWLNLRPGTDNAMALGWCHIILKHDLVDWQFVKRWSNASFIVVPDMEPTGYTEAVQNTKSPYEYRTRLLTEADIDPSMVDWEVEGDGNPKRYLVYDQINHRWTYWQADPEDAHWEGETWTKQTSGFTQDVSRLRDDESKVA…	84112
A0A5C5BXB6	Molybdopterin dinucleotide-binding protein	FIC87_08775	Eggerthella lenta (Eubacterium lentum)	1047	MGKLNLTRRAFTKLAAVTGAAVACTAAAPNAALAEDAGAAARGDDVKRVRTCCRGCGKMECGVWVTVQNGRVVKVEGDQSSFQSSGNCCGKSQSSIQAAYHPDRIYHPMKRTNPKGEDPGWQRITWDEAMQTIGEKFQQIIDRYGGQSIFNMAGTSRQWVYGPYAFYKWLFDTPNAHVASEICKGPRRLMGWISSVDGAPWMALRDGPRVYVQWGTAPENSNYDDSCRNLVDKMNEADVHICIDPRLSGSGKEADYWLNLKPGTDGALALCWQHIIIEHDLVDWEFVKRWTDASLLVVEDMEPTDGRYIDLSSPVQVPPLEDLIGTKLKTRLLKESDLKEGGSPHKFYAWNKNANDGAGGLVYWDADATQWEGCNHVAPTRDQMEVVYKGTSQEGYLPP…	84112
A0A5C5BVA6	Molybdopterin dinucleotide-binding protein	FIC87_10730	Eggerthella lenta (Eubacterium lentum)	1017	MGNLTMSRRTFVKTAAITGAAAAAFGASTHTALAEETYSSVSGNDTVAVKTCCRGCGKMECGVKVIVQNGRAIRVEGDEGAFQSMGNCCTKSQSSIQAAYHPDRLHYPMKRTNPKGEEPGWQRISWDEAMQSIVDNFLDIKAKHGGEAIACQVGTSRIWCMHSESILKNMLETPNNVEAWQICKGPRHFATTMVSQFAMSWMETITRPKVYVQWGGASELSNYDDSCRTTVDVASRADVHISVDPRMANMGKEADYWQHLRPGTDGALALAWTNVIIEKKLYDDLYVKKWTNAPFLVCEDMEPSGFPTVRTDGSYWDVKTALLKESDIKEGGSPYKFLVYDNNWEKLKAEGIEHEYGAFTWFNADQEGVIDETGGFWEGENYDSEKARQGREAAQDNLL…	84112
A0A5C5BPN8	Twin-arginine translocation signal domain-containing protein	FIC87_14805	Eggerthella lenta (Eubacterium lentum)	962	MGKLHMSRRDFVKVSAVTGAALGISALAEPSLAVADDAVDKPVGGDIKRIRTGCRGCGKMECGVIAVVQNGRVVRMEGDPTAFQSMGNCCAKSQAAIQAAYHPDRLHYPMKRTNDKESDDPGWVRISWDEAMTTIVSKFDELQARYGGESLFGMCGTSRVWCMFGASNGMYLWDSPNIVQAWQICKGPRHFATLMCSSFADSWMETVAHPDVYVAWGGASEMSNYDDSCRTTVDVATRSTTHICVDPRETNMGKEADFQLHLRPGADGAMALAWTNVIIENNLYDELFTKKWTNGPFLVCEDMEPTGWTEASPIVMTPFELKTHLLKESDLLEDGSPKRFMVWDNLAGRLTYFDSETGFWEGEEWAKPTAGKEASQENLAPGFHQGFVIDPTPFDPEID…	84112
A0A6L8Q335	Molybdopterin-dependent oxidoreductase	FM068_03825 GO707_05110	Adlercreutzia equolifaciens	992	MASLTMTRRTFAKVAAATAAAAGLGAGATGTALAETDAGPEKGNEVKRIRSACRGCGKMECGVWVTVQDGRVIKSEGDESAFQSAGNHCAKGQASLQAAYHPDRLRYPLKRTTPKGEDPQWQRISWDEAYKTTVDAIHANQDKYGKETCIFMGGTSRIWSMAPYGAFKQLFGSPNGIQANEICKGPRFYATAIDASNAYSWMEVVGRPRVFVQWGGASELSNYDDSCRTTVDVATRADKHIIVDPRQTNLGKEADIWVNLRPGTDGAVANCWAQVIIENELYDDLYVRKWMNAPMLVVQEESFKPTPTSSAQQSANIVTRILKESDLKEGGSDGRFMVINEKNGELSWYDATAANPGWEGEDWKPATEGREANQPGLDATGQTQGFVLDYVPFPDGLWP…	446660
A0A6L8Q5C4	Molybdopterin-dependent oxidoreductase	FM068_07895	Adlercreutzia equolifaciens	1214	MAKLSLTRRSFLKAAAVTGAASTLSFAAAPSAALAEGVDESAGEVKRIRSCCRACGKCECGVWVTVQDNKVIKVEGDESNAHSRGHCCAKSQASMLALYHPDRLRYTMKRTNPKGEDDPGWVRVNFAEAMDEIGAKYNELIAKYGGKSIFSMGGTSRVWAQPPYGTLKSVFGTHNFHSAYEICKGPRHFGGVLTDEKGSPWMEVEQGPIVYVQWGTASEYSNYDSTNRTVVDCSQRAYKHILVDPRMSPLGKEADLWLPIRVGTDLAMSLGWLKWIVDNDAYDKNFVKRWSNGPFLYNPEADGKTYKGYFLEMNGGIHMTSRLLTEADLDREWVSQFWEPAPEQYSYRRFICWDAANEKPTYWDAEECQWEGEKHKIPTTGTWIEHPYKPIIADAWLPD…	446660
A0A6N7RP07	Molybdopterin-dependent oxidoreductase	GJG86_09465	Eggerthella guodeyinii	1017	MGNLTMSRRTFVKTAAITGAAAAAFGASTHTALAEETYSKVSGNDTVAVKTCCRGCGKMECGVKVIVQNGRAIRVEGDEGAFQSMGNCCTKSQSSIQAAYHPDRLHYPMKRTNPKGEEPGWQRISWDEAMQSIVDNFMDIKAKHGGEAIACQVGTSRIWCMHSESILKNMLETPNNVEAWQICKGPRHFATTMVSQFAMSWMETITRPKVYVQWGGASELSNYDDSCRTTVDVASRADVHISVDPRMANMGKEADYWQHLRPGTDGALALAWTNVIIEKKLYDELYTKKWTNAPFLVCEDMEPSGFPTVRTDGSYWDVKTRLLKESDIKEDGSPYKFLVYDNNWEKLKAEGVEHEYGAFTWFNADQEGVIDETGGFWEGENYDSEKAREGREASQDNLL…	2690837
A0A6N7RPP6	Molybdopterin-dependent oxidoreductase	GJG86_09635 GJG86_16620	Eggerthella guodeyinii	1102	MAQLTLTRRSFMKAMAVTGAAASLTAVAEPMQALAEGVGADAGEVKRVRSCCRACGKVECGVWVTVRDGKVVKVEGDESAPQSRGHCCSKSQSSMQALYHPDRLRFPVKRTNPKGEDDPGWVRITLDEAFEICGEKLKEVKEKYGGESIFVMCGTSRVWSLGPYQGMKQLFGTPNAHLAYQVCKGPRHFGGIMTDEMGSPWMEVEAEPSVYVQWGTACEYSNYDSTNRTVTDVAHRASKHIVVDPRVTPLGKEADIWLPLRPGTDGALALSWLNWVIENEAYDDTMVRRWSNASFLYVDDKAELTQGWLVEGNGGINMKTKLLTEADLKEDGKYQRFIVWDEANERLTYWDAELGMWEGEEHRIPTTGTWIEHPCKPLVADAWLPDQSTFADPATEPDR…	2690837
A0A6N7RNL4	Molybdopterin-dependent oxidoreductase	GJG86_09655 GJG86_16600	Eggerthella guodeyinii	1032	MGKLNLTRRAFTKLTAVTGAALACAAAVAPNAALAEDAGAAARGDDVKRVRTCCRGCGKMECGVWVTVQNGRAIKVEGDQSSFQSSGNCCGKSQSSIQAAYHPDRIYHPMKRTNPKGEDPGWQRITWDEAMEIVGTKFNELMDRYGGQCIFNMAGTSRQWVYGPYAFYKWLFDTPNAHVASEICKGPRRLMGWISSVDGAPWMALRDGPRVYVQWGTAPENSNYDDSCRNLVDKMTEADVHICIDPRLSGSGKEADYWLNLRPGSDGALALCWQHLVIKNDLVDWEFVKRWTNSSFLVVEDREPTGGRYIDLSTPLNNAGIPADVVGTKLKTRLLKESDVVEGGSPRKFYAWNKLANDGAGGLVMWDVDTTQWEGCNHVAPTRDQMEVVYKGTSQEGYL…	2690837
A0A7K0I857	Molybdopterin-dependent oxidoreductase	GKG38_00635	Gordonibacter urolithinfaciens	843	MDYQEFLDSVDREAYHEGEWRWQEGEYTVTRTNHWSPPGCHNGCGVLLYVDQEGRLARIEGDPLSPFNNGKLCMRCLDMVEAVNHPDRLKYPLRRAGKRGENRWERITWDEAYDEIVERVNTVKRDFGSHTILFVHGTGRNIGWQLPLFASTALETPNVCNFGFTGFACYLPRMIGASAKMGEMTIADVSETHEMRYADPSFRRPDVIMVWGNEPLKANADGFLGHWIVECMQMGTQIISIDPRLTWLGAKAAYWLQVRPGTDGALGIAMLNTVINEDMVDHEFIDSWCYGYEQLVESVQGKDADWAAEICGVPADDIRGAARLYATAESASIQWGLAFEQQLSALGVTAAACDLMGVTGNIDNPGGNLLIKCAFDIEKRYGLGDFKIPRENYAGKLTL…	1335613
A0A7K0I9G1	Molybdopterin-dependent oxidoreductase	GKG38_03060	Gordonibacter urolithinfaciens	746	MEKSEGITIPHEKPWRYEEGEYTVTRGSAWSGPGCHLGCGVLMYTDKDGKLVKVEGDPENPMTDGRLCVRCLDMPEIVNHKDRLTYPMKRARADRGKNRWERVSWDEAYDIVEREFNAIKDRYGAESVAFIHGTGRDIAPWQSRLCWSFGSPNYGNVLSGNACYLPRVAGMAATTGSFWIADVAQHFPDRFDHEGWTMPEVMFVWGNNPLIANSDGFFGHWVIDLMKRGMKTVVIDPRVTFLAAKADLHLPIRPGTDAALALGMLNVIINEEIYDKEFVDCWCYGFDELKERVQEYPAGRVAEITWIPEDKIVRAARMLAAAKPATLQWGLAIDMTREAIPAGQAIAALFQITGNIDCPGGLVPPAEIMAYSGGWGRDLLPPEQEPKRLGLDRYRLLQM…	1335613
A0A7K0IA85	Molybdopterin-dependent oxidoreductase	GKG38_04460	Gordonibacter urolithinfaciens	807	MADYREFLEKLDRKAYHEGEWQWQEGGYTVTRTTHWSPPGCHMGCGVLLYTKDNKLEKVEGDPLNAVANGKLCMRCLDLPEAVNHPDRLKYPLRRTGERGQDRWERISWDEAYDEITERVLAIKDEHGPESIVVVHGTGRNIGWQVPYFASACMETPNVSTFGFTGFACYLPRMIGTSAKYGDMIIVDASQAHPDRYANPDWQAPGVVLVWGNEPIKSNADGFLGHWLVQCVQMGSKIVSVDPRLTWWGARAAYWLPVRPGTDAVAAMALLNVVIEEDLYDHDFVDRWCYGFEALAERVADKTPEWAAPICEVDADALRGAARLIATSSSCACQWGLAFEQQIAALGVTEAVADLMAVTGNIDNPGGNALYRCAFLIEKRYGLGDEYIDPEVYAKKLIP…	1335613
A0A7K0I8C5	Molybdopterin-dependent oxidoreductase	GKG38_04470	Gordonibacter urolithinfaciens	877	MKGTVLFPIVRIEGRSAAHVAPEPETREERGPMLFDYGEFLKGIDREAYHEGEWQWEEDGYTVTRTYTYSAPGCHDSCGVLMYTKDGKLERVEGDPLDPCANGRLCMRCLNLAEGVNYADRPKYPLRRAGERGENKWERITWEEALDEIAGWIHENLDEAGFGRESIFVNHGTGRNISSWVPFLGGACLGTPNIGAIGFSGYSCYLPRTCGTAAGIGDFPIVDASEGHADRYANPEWERPDVVVVWGCEPLRSNADGYLGHWLNVCLQMGTEFISIDPQLTWWGARAAYWLPLRPATDLALALAWLNVITTEDLIDHEFVDCWCAYYDELKEHVAQFTPAWAAEICQVPAEDIAAAARFYAGAERGAIQWGLAFDTQVDSIQLCQTVSNLMSVCGNIDK…	1335613
A0A7K0I9X3	Molybdopterin-dependent oxidoreductase	GKG38_04490	Gordonibacter urolithinfaciens	856	MEFKNDLGKPWKYEDGDFTVVRTSMWSPPGCHPVGCGLKLYVDAEGRLDHVEGDENNPITKGRLCARCLALKDYVYNPSRVIYPMKRDPKDRGRHDKWERITWDEAYALVKEKRDYFRDTYGPESMAVFSGTGRSGGILVADMAQAVLGTPNACYTQSGYACYQPRSMSCSHVLGAYYPEMDYAGGLEGTYDNPVYRVPEVIVMWGKMALASNGDGLWGHAVIDLMKRGAKLISVDPRVNWLATRAEVHLRVRPGTDTALAMAWLSIIINEDLYDHDFVEKWTYGFEEFSARINDPDKGMTPERAAEICEVPVEDIYRAARLYAAAKPASIAWGLAFDQNQNGNQAAHCVLALMAICGNIDVPGGQIIAEIDPAPGVEDDAEAQAAAEPAAVEGSTLDI…	1335613
A0A7K0I954	Molybdopterin-dependent oxidoreductase	GKG38_04530	Gordonibacter urolithinfaciens	803	MTEWKRQEGEETIFRTCAWSPPGCHPVGCGLQVHVKDGKVTKVEGDPEHPITKGSLCTRCLALPEYIYHPDRITHPLKRAREDRGKDKWEQCTWDEATDLIAQNAKEITEKYGAEAICVFGGTGREGNNWYPQWANLVFGTPNSVYAQAGWSCYGPRMTNTAFMIGGGYPEIDYAQKFEDRYEHEGWVAPECILIWGKEPLRSNPDGLYGHAVIEMVRQFGTKLICVDPRVTWLGTRSEEVLQLRPGTDTALAMAFIYVMAHDDLVDHDFIDKWCYGYEQLVERVQDMPPAKAAEICGVPEEQIWRAARLYGNAKPSSVAWGLAVDENPNGTQLGQCLIALMAITGFIDAPGGTTLGMGDDQGNVVRDGGSISADEKVDDATDSTLELAFKNGIMTEET…	1335613
A0A7K0IAA4	Molybdopterin-dependent oxidoreductase	GKG38_04560	Gordonibacter urolithinfaciens	776	MKIFKGQGTSDLGKPWRYEEDGLTVIRGCAWSPPGCHPTGCGIKTYVNDAGELVKVEGDENHPITNGRLCVRCLTIPDYVYNPDRMRYPMKRAREDRGKDKWERISWDEAFDLIAEKVAYYKETYGAESILLMGGTGREGGPMLPAYAHSALGTPNACYTQSGYSCYIPRVAGTTYVLGATYPEMDYAGGLPGRYDDPAFTLPELIVFWGKEPLPSNGDGLFGHAAIDMIRRGAKLMSIDPRVNWVATRADWHLRLRPGTDAALGMAMLNVIISEDLYDHDFVDKWCYGFDQLAERVRDMPVEKAAGICGIDVDLIREAARVYATSKPAQIAWGLAIDQKSNGVQAGHCVLALEAITGNIDVPGGQLIGDVNDGLELGFGWNNLGPELQGKIMGIKEYP…	1335613
A0A7K0I8E6	Molybdopterin-dependent oxidoreductase	GKG38_04570	Gordonibacter urolithinfaciens	788	MREEDYKAAEAVRLETLADVNDLGKPWRYEEDGLTVTRTCPWSPPGCHPVGCGLKLYVNDEGRLVKVEGDENHPVTQGRLCPRCIALKDYVYNPARILVPLKRDRADRGKADAWEECSWDEAFGIVKENYERICAEYGPESIIGMSGTGREGGTMSLYPTMVFGTPNYCYMQSGYACYTPRLAAAAYITGTTYAEWDYSGALPGRWDDERYELTECLVIWGKAPLESNPDGFFGHAVVDAMRRGMRIIQIDPRVNWLSARADILLQLRSGTDTALAMAMLDIIIEEDLYDHDFVEYWCYGFDQLAERVRTMPPEKAAEICQVPVEKIYAAARMYATAKPAAILWGLAVDQKTDGMQNSQCIISLQAITGNLDRPGGQLLPGSDAGHNELGFGYKECIPD…	1335613
A0A7K0I9X7	Molybdopterin-dependent oxidoreductase	GKG38_05280	Gordonibacter urolithinfaciens	799	MEYNNEYNLDLYPKKLHWKEGDLTATRTTMWSGPGCHEGCQVIFYTDDDGKLVKVEGDPNSPFNQGRLCMRCLELPELVNHEERLRYPLKRAGERGEDKWERVSWDEAYDLIEEKVRAFQEKDGPESIISMIGTGRNVSQVIAHNQYANFGGPDLTLCFLSGDSCMLPRTALCYVVMGNQWVADMSQFRPDRYENDPEWQIPECIVIWGTNPVVCNSDAFLGHWIVEAMKRGSELVTIDPQLTWIASKSKYWLRLRPGTDAALALGMMNVIIGEDLVDHDFIDKWTYGYEALAERVKDYPVEKVAEICWVEPELIVEAARFYAKAHPSTIQWGLAVDMSKIGTPTAHAIACLAGITGNIDNPGGNILIDQACGLEFGYNSGIEYLKEGMVEKRLGNSKY…	1335613
A0A7K0I9R5	Molybdopterin-dependent oxidoreductase	GKG38_05630	Gordonibacter urolithinfaciens	770	MSEKLEKQGPQGAAAPEGDVPVARTQDDLTGRVCQWEEDGCTVLRTNARTGPGCHDNCGVLMYVRDGVLEKIEGDPENPYNQGRLCPRCLAFKEMLYHEDRLKYPLKRAKEDRGKNAFTRITWDEAYDIIEREMKAVIDKYGNEAIWVTQGTGRDINGYGPLMAQYLGTPNYGTGFLSGIACYGPRIFSTALKSGGLFVCDYSQFFPDRYDDPRWEAPEYILVWGNNPVVANSDGTLGHWVVESMKRGSKLIVMDPTLTWLAGKADVWFQLRPGTDAALALALCDQIIKDDLYDHEFVSCWCYGFDEFAEHVSQYPVSFAAETCGVPEDLIVEAARKIGRAKSCCLQWGVAMDHTSEGFITGMACFDLMALTGNFENPGGMLAADPAFGMSVTWSPRGS…	1335613
A0A7K0IAK2	Molybdopterin-dependent oxidoreductase	GKG38_05650	Gordonibacter urolithinfaciens	761	MLTGGNPAQGVPTPPTQDDPSGRKWTWEEDGCTVIRSNARSGPGCHDNCGVLMYVRDGVLEKIEGDPENPYNQGRLCPRCLAFKEMLYHEDRLKYPMKRAKEDRGKNAFERITWDEAYDIIEREMKAVIEQYGNEAIWVTQGTGRDINGYGPLMAQYLGTPNYGTGFLSGQACYAPRIFSTALKAGGLFVCDYAQFFPDRYDDPRWEAPEYILVWGNNPVVANSDGTLGHWVVESMKRGSKLMVMDPKLTWVAGKADVWFQVRPGTDAALALALCNVIIEEGLEDKEFVSCWCYGFDEFAEHVKKYTPAFAAETCGVPEDLIVEAARKIGRAKSCCLQWGVAMDHTSEGFITGMACFDLMALTGNFEKPGTMVAANPVWDMSVTWMPREKVWEGCSEPV…	1335613
A0A7K0IB58	Molybdopterin-dependent oxidoreductase	GKG38_06180	Gordonibacter urolithinfaciens	886	MIEVMACLLTSFLLLYSSVRNYVRQGTSSSYQGASPTPFPSSLFIASYQRTDSQSAYSSRDRLIPIACFTRWQPQRGGPIGADTRQARRPRGVAMVENAVAEKDRDEIGTSKEENQFNFGAGKRQEVDPRWKHPKPFQYEEDGMVVTRTSVWSAPGCHEGCGVLVYSDKETGKFIKCEGDPDDPYNRGALCPRCLAFKQVEFHPDRILHPMKRAGERGSGQWERITWDEALETCYKEFRRISMTYGGDSIHCLRGTARDNQWQVGRMANTFGSPNEYGFLSGTACYLPRLSLMIMTYGGMLIADFSQFSALRYDDPEWVCPECTIVWGCNPTISNPDFFMGHWVTDAMKLGCKLISVEPRVTWLAAHADIHLQLRPGTDTGLALGMIKVIIDEDLYDHD…	1335613
A0A7K0IB66	Molybdopterin-dependent oxidoreductase	GKG38_06230	Gordonibacter urolithinfaciens	858	MKRASSSSAGDAAPRILLILAPFGIVPAHRARKPRRNRAGDDPDARREPMRSNEKEERMADSAQAPVQEHWSETNGKKYRRGSRLPKKTDTRPPVPAAETPKVPWTWEEDGMTVIRGTARSAPGCHNVCGILSYVKDGKLVKVEGDPEDPYNQGRLCSRCLCIPDYVYHEDRLTKPMKRDRADRGKDKFVEISWDEAYDIIVREFKRVVDTYGADKIAMCQGTGRDIHQVTRLNACVGSPNEGVPYFAGNSCYLPRIASMACMLGGACVMDCSQFLPQRYDDPRYTVPEYCIVWGHQPFYSNADGFYGHWITDLMKRGMKVAVVDPQLTWLAARAGEDWLRVRPGGDGALAMAMLKVVCDEKLYDQDFCDKWVYGLEAVCERVAEMDLDDLCERAWVAK…	1335613
A0A7K0IAW2	Molybdopterin-dependent oxidoreductase	GKG38_06310	Gordonibacter urolithinfaciens	816	MHEVRRKTVTEWKREEGEETIFRTCAWSPPGCHPVGCGLQVHVKNGVVVEVEGDPEHPITKGALCPRCLALTEYVYHEDRIVHPMKRAREDRGLDKWESCSWEEATDLVADAAREIIEQYGAETICVFGGTGREANYWYTQWANLVFGTPNAVYAQAGWSCYGPRISNTAFMLGGGYPEIDYAQKFADRYEHEGWVAPEVVVCWGKEPLRSNPDGMYGHALIEMMRQFGTKVICVDPRIHWLGSRSEIVLQVNPGTDTAMAMAWIYVMDKEGLVDREWIDAWTYGYDELVERCQTMPPSKAAEICGVPEDLIWKAARMYGSARPSALAWGLAVDENPNGTQLGQCLIALMTITGFIDAPGGTTLGVGDDGGNRVHDGGGIDASQRIEDENDSTLMLALK…	1335613
A0A7K0IBT6	Molybdopterin-dependent oxidoreductase	GKG38_07490	Gordonibacter urolithinfaciens	744	MAEEYRTVQHDKPFQYEEGGYQVTRGCAWTGPGCHLGCGVIMYQDAEGKLAKCEGDPEDPWTNGRLCMRCLDVPEVTHHKERLQYPMKRAREDRGLDKWERISWDEAYDLITDEFMAMKEKYGAESVIFAQGTGRDIAAYITRLSWSFGSPNYTGLLSGQACYLPRIAGMAATTGAPWIPDAAQQFPERYDHPDYEVPEVMFVWGNYPLKSNIEGFYGHWVIDLMKRGMKLVTVDTKVTWLASKSELHLRVRPGTDAALALGMMKVIIEEDLYDHEFVDNWCYGFDELAERAKEFDVKRVSEITWVPEEKIIAAARMLGNAKNSTLQWGVAVDMTREAMPAGQAILALWEITGNMERPGGMIVAPEILSVAGGWGREILGPEQEAKRIGIKDYPLYNFG…	1335613
A0A7K0IAP8	Molybdopterin-dependent oxidoreductase	GKG38_08940	Gordonibacter urolithinfaciens	770	MAYGKQWQTVMEDGTVVTRSNTWSPPGSHPVGYGVKVVTKDGELVRIEGDDDNPITTGRVNAMNLALREYTYAPSRIIHPMKRNPEDRGKDKWVQTTWDEALDTICDKVRYFQNTYGPESIVVFGGTGREACIFYYALTFSVLQSPNCCYTQSGWSCYGPRCSISDYVLGAGYPELDYAGHLPGSYQDPRYTVPKWIVVWGKEPLPSNGDGFFGHCLVDLMKLGTKIISIDPRITWVGAHDGNINLQVRPQTDTALALAIMNLMFENGEYDQEFAEKWIYGLDDMKARAAEYPVDKVAEITGVDAEDIKRVAHIIGTERPIGWAWGLAFDQNKNGVQLSQAFIVLAALAGSIDRPGGLTLGPPSALLGKWRMEQRGAMADDVWQKRIGAAAWPGLSTGM…	1335613
A0A7K0ICD0	Molybdopterin-dependent oxidoreductase	GKG38_10510	Gordonibacter urolithinfaciens	779	MEKQFDHEWQTPQPDGSTIFRTCAWSPPGDHPVGCGVELHVKEGKLVHVEGDETHPITQGRLCPRCLALKDYTYDPQRIIYPMKRDPAKRGMPDAWEQISWDEAYEIIQERVADIEEKYGREAIIVYGGTGREACMFYYPMAFSVLNTPNLCYAQSGWSCYGPRSSVADYILGAGYPEIDTGYFPDRMDNPEYELTEVAVCWGKMPLWSNGDGFFGHSLIDMMKRGTKIICVDPRVTWLGSRKGNMTLQLKPGTDASLALGILNVIINEDLYDHDFVENWCYGFEELAERVNEYPLELVEKQTWVPAEEIRAAARIMANAHPMCILWGLAIDQNKNGVQAGHAILSIMAITGNIDVPGGLTVGDPSVRLGHWCTDSRQYLSDEIWEKRIGVDKWPAFAA…	1335613
A0A7K0IBP1	Molybdopterin-dependent oxidoreductase	GKG38_10575	Gordonibacter urolithinfaciens	785	MNTTWKSDEGELIRVRTCGWSPPGDHPVGCGMFIYTDKEGRFVKVEGDPDHPISQGRLCPRCLAMKDFIESPDRIRYPMKRAREDRGKDAWERITWDEALDILEREVRKIWEDYGPETIYLFQGTGREATLYAPPMAQACFKTPNCSFSMSGGSCYGPRTVVADFLLGAGYPELDYAAYFPDRYDDPRYEVPKYIILWGKSPLQSNPDGFYGHAVVDLMKRGSKLIVIDPRLTWLASRAEFHLQLRPGTDAAIGLAMLNVVLGEDLYDHDFCEKWVFGVDDLSERVRDTTPEWAEGITWVSPETIRKAARAFAENAPSSIMWGLAIDTQQNGAQAGQALLALAAICGYMDVPGGITLSLPSSFMGRWRFETAQFVEPETMAKRIDAKEDHPAYACGPFA…	1335613
A0A7K0IDI4	Molybdopterin-dependent oxidoreductase	GKG38_10590	Gordonibacter urolithinfaciens	784	MDKEWKVDEGELVRTRTCGWSPPGCHPVGCGMFIYTDKEGRFVKVEGDPDHPISQGRLCPRCLAMGEFLQHPDRIKYPMKRAREDRGKDAWERITWDEALDILEREVRKIWEDYGPEAIFLSKGTGREATEYAPPMAQAVFKTPNNAFMMSGASCYGPRTVIGDFLLGAGYPELDYAAYFPDRYDDPRYEVPKYIILWGKSPLQSNPDGFYGHAVVDLMKRGSKLIVIDPRLTWLASRAEFHLQLRPGTDAAIGLAMLSVIIGEDLYDHDFCDNWVFGLDELADRVQGTTPEWAEGITWVPADVIRGAARAFATNAPSSIMWGLAIDTQQNGAQAGQALLAIGAICGYMDVPGGITLALPSSFLGRWTYETMQFVGKDVEKKRIDAKDDHPAYATGPYA…	1335613
A0A7K0IDK2	Molybdopterin-dependent oxidoreductase	GKG38_11705	Gordonibacter urolithinfaciens	770	MRECFDPQIYKKDWQYQEGDLTVTRTCQWSAPGCHQGCSILFYTDKEGKLVKVEGDPNSPVTDGRLCMRCLAMVEAVYHPDRIIHPLKRAREDRGKDKWERITMDEAYELCVEMVKDTTEKYGAKSICTGAGTGRNATWQSNVLGQGAFGTPNDNCGLLAGNCCYTPRMQGMNAVLGDTFIADCGQLNEARFDHPDYRRPDLFIIWGNNPLRANADGFYGHWIIDCMRRGSELFVVDPQVTWLSAHAKLYVQVRPGTDAALALAIGHVMVEEGLYDKEFVECWCYGFDEYKERVSDWTPERAAEICWCEPEKIYEAARLIGTAGVTTLQWGVAFDQTKWANGTAHAAVAVQALTGNIDNPGGFVGINFGYVQSDIRENIAKSLPNVREGRLGDDGNWGL…	1335613
A0A7K0IC93	Molybdopterin-dependent oxidoreductase	GKG38_11735	Gordonibacter urolithinfaciens	768	MSELTRVSETPRVTELEDGTKVYRTAQWSPPGCHGVGCGLKAFVKDGKLVKVEGDPDQPITNGRLCVRCLTLPEYLYHEDRLLHPMKRDRAYRGQPDKWERISWDEAYDIIVEKYRELTEKYGPDTVSVWTGTGREASAYQFQTCNQVFHSRTAIHANGGWSCVIPRQTAMDWLLGCAYVEYDGAFGFKDRYDDPRYELPRYMLVWGRDTLWSNPDGLFGHSTVDMMKRGMKVIVVDPRANWLARHAAYHFQIRPGTDAALAMAFNAVIIKEDLYDHDFVEKWTYGFDEYAERCCTMTPERAAEICEVPVEDIYAAARCLAQKPCTASVGLKTDQNPNTLQICHAIWGIFAICGNLDNPGGIKLGQTMLNGGSTGRKGVGMLVEEEDTNPIPIAGHDQY…	1335613
A0A7K0IDX6	Molybdopterin-dependent oxidoreductase	GKG38_14775	Gordonibacter urolithinfaciens	745	MEERDYQFVEHENPYTYRDGDLTVTRGSAWSGPGCHLGCGVLLYTNDEGDLVKVEGDPENPFNEGRLCVRCLDLPEMVNNPKRLTHPLRRAKADRGHDRWERIGWDEALDLIAAELNKVKEAYGPESVIFSCGTGRDIAPYITRLCWSFGSPNFVNIFSGNACYLPRVTGCIATTGAFWVADCAQQFPDRYDNPAWQMPETMFVWGNYPLIANSDGFFGHWVVDLMKRGMKIVMIDPKVTWLSAKAEVHLPVRPGTDAALALAMMNVIINEDLYDHDFVDRWCYGFEELSEHVQPFTPEYAETTTWVPAERIRKAARILAASRPATLQWGVAVDMTKEALPAGQAIMALFQVTGNVEVPGGIIVPPEILNYGGGWGFELLGDEQNEKRLGLDKYSLFRL…	1335613
A0A7K3XWL7	Molybdopterin-dependent oxidoreductase	GMI70_02610	Eggerthellaceae bacterium zg-893	770	MAYGKQWQTVMEDGTVVTRSNTWSPPGSHPVGYGVKVVTKDGKLIRIEGDDDNPITTGRVNAMNLALREYTYAPERIIYPMKRDRKDRGKDKWVRTTWDEAMDTICEKVRYFQNTYGPESIVCFGGTGREACIFYYALTFSVLQSPNCCYTQSGWSCYGPRCSISDYVLGAGYPELDYAGHLPGSYDDPRYTLPKWVVVWGKEPLPSNGDGFFGHCLVDLMKRGTHIISVDPRVTWVGAHDGNINLQVRPQTDTAMALAIMNLMFETDEYDHEFAEKWIYGLDEIKARAAEYPVDKVAEITGVDAEDIRRVAHIIGTERPIGWAWGLAFDQNKNGVQLSQAFIVLAGLAGSIDRPGGVTLGPPSALLGKWRMEQRGAMDDAVWEKRIGAAAWPGLSTGM…	2682778
A0A7K3XZ02	Molybdopterin-dependent oxidoreductase	GMI70_06060	Eggerthellaceae bacterium zg-893	1019	MGKLNMTRRSFIKTAVVSASAAALVGAGTSTVALADDDKAAASGGEIKKIRSCCRGCGKVECGVWVYVQDGKVIRTEGDEDCYLTMGNHCSKGQASIQAAYHPDRIKYPMKRTNPKGDDDPGWTRISWEEAYQTIADNILEITEKYGNESTFTWCGTGRQWCMQSDAGMALLLFGSPNIVAAYQVCKGPRHFASRIDNVQAWSWSEVINHSTKFVQWATEQSQSNYDDAARTVVDVARCADAFISVDPRLTNLGRTAKYWLPIRPGTDSALALGWCHLILKNDLCDLQFLKRWSNSPFIVVPDMEPTGYMEAVQNGGYPYQYQTRLLTEADIDPKMVDWEIEGEGDPQRYLVYDQLNERWTYWQAHPEVGGAHWEGEEWKKSTSYFDQDLSRLRDDESK…	2682778
A0A7K1T450	Molybdopterin-dependent oxidoreductase	GO707_03830	Adlercreutzia equolifaciens	1172	MAQLTMSRRNFMKTMAITGAAAAVSSSAVAPMRALAEDADATAGELKHVRTCCRACGKVECGVWVTVQDGKAIKVEGDESAPQSRGHCCAKSQSSMHAAYHPDRLRYPVKRTNPKGSDDPGWVRITLDEAFELSGQGLGEVVDKYGGQSIFVMCGTSRVWSLGPYQGMKQLFGTPNAHLAYQVCKGPRHWAGIMTDEMGSPWMEVEAEPKVYLQWGTAVEYSNYDTTNRTISDVAPHATAHICVDPRVTPLSKEADIWLPLRPGTDGALALGWFNWIIENEAYDDTMVRRWSNATFLFCDDKPWKTEGWLVEGNGGIDMRTKLITEADIIEGGKYQRFMVWDENNNRLTYWDAEEGKWEGEMHKIPTTGSFIEHPLEGLVAPGWLPDPSVWCDPADAKF…	446660
A0A7K1T4Q9	Molybdopterin-dependent oxidoreductase	GO707_05165	Adlercreutzia equolifaciens	1038	MGKLNLSRRTFAKLTAATAATAVVGCAVPGAALAEDAEAPSRGSEIKRVRTCCRGCGKMECGVWVTVENGRAIKSEGDQSSFQSSGNHCGKGQASIQAAYHPDRIYHPLKRTNPKGEDPGWVRITWDEAMDTIGEKFTEIIDQYGGQSIFNMCGTSRQWVYGPYCFYKWLFDTPNAHVASEICKGPRRLMGSITSVDGAPWMALRDGPRVYVQWGTAPENSNYDDSCRNLVDQMNNADVHICIDPRLSGSGKEADYWLNLRPGTDGALALCWQHIILKHDLVDWEFVKRWSNASFLVVEDMEPTGGRYYELFTPMAGSTADSPAPPADVVGTKLKTRLLKESDVVEGGSPRKFYAWNKNANGGQGGLVLWDVDTTQWEGCNHVAPTRDQMEVMYAGTSQ…	446660
A0A7K1T772	Molybdopterin-dependent oxidoreductase	GO707_09645	Adlercreutzia equolifaciens	1214	MAKLSLTRRSFLKAAAVTGAASTLSFAAAPSAALAEGVDESAGEVKRIRSCCRACGKCECGVWVTVQDNKVIKVEGDESNAHSRGHCCAKSQASMLALYHPDRLRYTMKRTNPKGEDDPGWVRVNFAEAMDEIGAKYNELIDKYGGKSIFSMGGTSRVWAQPPYGTLKSVFGTHNFHSAYEICKGPRHFGGVLTDEKGSPWMEVEQGPIVYVQWGTASEYSNYDSTNRTVVDCSQRAYKHILVDPRMSPLGKEADIWLPIRVGTDLAMSLGWLKWIVDNDAYDKNFVKRWSNGPFLYNPEADGKTYKGYFLEMNGGIHMTSRLLTEADLDREWVSQFWEPAPEQYSYRRFICWDAANEKPTYWDAEECQWEGEKHKIPTTGTWIEHPYKPIIADAWLPD…	446660
A0A844RIA9	Molybdopterin-dependent oxidoreductase	GO726_01115	Eggerthella lenta (Eubacterium lentum)	1193	MANLSLSRRSFLKASAMAAAATTVGFAATPSTALAEGEDASAGEIKRIRSCCRACGKVECGVWVTVQDNKVIKVEGDESNAHSRGHCCAKSQSSMLALYHPDRLRYCMKRTNPKGEDDPGWVRITLAEAFDEAGAKFKEIVEKYGGEANFAMGGTSRVWAQPPYGTLKSIFPTPNAHLAYEICKGPRHFGGILTDEIGSPWMEVEQGPLVYVQWGTASEYSNYDSTNRTVVDCSQRAYKHILVDPRMTPLGKEADVWLPLRVGTDLCLSLGWLKWILDNEAYDDAFVRRWTNAPFLWNPEKDGRTAKGWFMEMNGGIDMESRILTEADCDPEWIGQYWDYEGRYQRFICWDENNNKPTYWDAEACQWEGEKHKIPTTGTWIEHPYKPIIADAWLPDPSK…	84112
A0A844RKV6	Molybdopterin-dependent oxidoreductase	GO726_11120	Eggerthella lenta (Eubacterium lentum)	983	MGKLTLTRRSFSKLAMATAAAAAVSLPNASSAFAEGEGASTQAEVKHIRSSCRGCGKMECGVWVTVQDGKVVKIEGDESCPSNRGHSCSKSQASMQAAYHPDRLTYPMKRTNPKGEDPGWVRISWDEAMSTCAEKFQELMDKYGGESLVCFGGTSRVWCMGAYGDLKVLLDTPNGFLGYQICKGPRHMAEIMTDDMGSNWMETVMQPKVYVQWGTAVEYSNYDDSCRTVVDASQCSDSHILIDPRQGALGKEADYWLNIRPGTDAYIALAWTNIVIERRLYDDLYVKRWTNAPFLLSEDVEPSGGYVMEGGGGIHLSTRLLKESDIKEGGSYKRFMVWDSLAGTDDDHPLHQNDPTGHLTYFDADTCEWEGETYRKPTTGFMVEQPDRSSGTSTAWFPD…	84112
A0A844RDZ7	Molybdopterin-dependent oxidoreductase	GO726_11160	Eggerthella lenta (Eubacterium lentum)	964	MGELLMTRRAFAKVMAVTAAAAGFTGAQPALADTEPAASSGEVKRIRSACRGCGKMECGVWVTVQDGRVVKTEGDESAFQSAGNHCAKGQASLQAAYHPDRLMYPLKRTNPKGQEPGWVRISWDEAYRSTVEAIHKNQEKYGNETCFFMGGTSRIWAMGPYGALKQCFGSPNGIQANEICKGPRFYATKLNDSNAYSWMEVVGRPRVYVQWGGASELSNYDDSCRTTVDVATRADKHILVDPRQTNLGKEADIWVNLRPGTDGAVANCWANVIIENELYDDLYVRKWMNAPMLVVEEESFEPTPSSSSAQTAKVRTRLLKESDLVEGGADTRFMVLNEITNELSWYDAGGDNPGWEGEDWVPATEGKEAHQPGLDLTGQTQGFVLDYVPFPDGLLPALH…	84112
A0A844RI46	Molybdopterin-dependent oxidoreductase	GO726_11180	Eggerthella lenta (Eubacterium lentum)	1002	MGKTTVTRRAFAQLAAATGAIAAMGVGTRPAVALADGNSGAAGERGIKKIRSCCRGCGKVECGVWVYIQDGKVVRTEGDETCFNTMGNHCSKGQASIQAAYHPDRIKFPMKRTNPKGSEDPGWVRISWDEAYRTIADNIMQLREKYGPESLFTWCGTGRQWCMQSDAGMALELFGTPNIIAAYQVCKGPRHFSSRLDNVQAWSWSEVINHSTKYVQWATDPSVSNYDDSSRLVIDVAREAEAFIVVDPRLSNLGRTAKYWLNLRPGTDNAMALGWCHIILKHDLVDWQFVKRWSNASFIVVPDMDPSGYTEAVQNTKSPYEYRTRLLTEADIDPSMVDWEIEGEGNPKRYLVYDQINRRWTYWQADPEDAHWEGETWTKQTSGFTQDVSRLRDDESKVA…	84112
A0A6N8IE30	Molybdopterin-dependent oxidoreductase	GO738_01375	Gordonibacter urolithinfaciens	746	MEKSEGITIPHEKPWRYEEGEYTVTRGSAWSGPGCHLGCGVLMYTDKDGKLVKVEGDPENPMTDGRLCVRCLDMPEIVNHKDRLTYPMKRARADRGKNRWERVSWDEAYDIVEREFNAIKDKYGAESVVFIHGTGRDIAPWQSRLCWSFGSPNYGNVLSGNACYLPRVAGMAATTGSFWIADVAQHFPDRFDHEGWTMPEVMFVWGNNPLIANSDGFFGHWVIDLMKRGMKTVVIDPRVTFLAAKADLHLPIRPGTDAALALGMLNVIINEEIYDKDFVDCWCYGFDELKERVQEYPAGRVAEITWIPEDKIVRAARMLAAAKPATLQWGLAIDMTREAIPAGQAIATLFQITGNIDCPGGLVPPAEIMAYSGGWGRDLLPPEQEPKRLGLDRYRLLQM…	1335613
A0A6N8IEJ9	Molybdopterin-dependent oxidoreductase	GO738_02490	Gordonibacter urolithinfaciens	770	MAYGKQWQTVMEDGTVVTRSNTWSPPGSHPVGYGVKVVTKDGELIRIEGDDDNPITTGRVNAMNLALREYTYAPSRIIHPMKRNPEDRGKDKWVQTTWDEALDTICDKVRYFQNTYGPESIVVFGGTGREACIFYYALTFSVLQSPNCCYTQSGWSCYGPRCSISDYVLGAGYPELDYAGHLPGSYQDPRYTVPKWIVVWGKEPLPSNGDGFFGHCLVDLMKLGTKIISIDPRITWVGAHDGNINLQVRPQTDTALALAIMNLMFENGEYDQEFAEKWIYGLDEMKARAAEYPVDKVAEITGVDAEDIKRVAHIIGTERPIGWAWGLAFDQNKNGVQLSQAFIVLAALAGSIDRPGGLTLGPPSALLGKWRMEQRGAMDDEVWSKRIGAAAWPGLSTGM…	1335613
A0A6N8IEN4	Molybdopterin-dependent oxidoreductase	GO738_02645	Gordonibacter urolithinfaciens	807	MADYREFLEKLDRKAYHEGEWQWQEDGYTVTRTTHWSPPGCHMGCGVLLYTKDGKLERVEGDPLNAVANGKLCMRCLDLPEAVNHPDRLKYPLRRSGERGQDRWERISWDEAYDEITERVLAIKKEHGPESIVVVHGTGRNIGWQVPYFASACMETPNVSTFGFTGFACYLPRMIGTSAKYGDMIIVDASQAHPDRYANPDWQAPGVVLVWGNEPIKSNADSFLGHWLVQCVQMGSKIVSVDPRLTWWGARAAYWLPVRPGTDAVAAMALLNVVIEEDLYDHDFVDRWCYGFEALAERVADKTPEWAAPICEVDADALRGAARLIATSSSCACQWGLAFEQQIAALGVTEAVADLMAITGNIDNPGGNALYRCAFLIEKRYGLGDEYIDPEVYAKKLIP…	1335613
A0A6N8IFU7	Molybdopterin-dependent oxidoreductase	GO738_02655	Gordonibacter urolithinfaciens	845	MLFDYEAFLEGIDRKAYHEGEWQWEEDGYTVTRTYTYSAPGCHDSCGVLMYTKDGKLERVEGDPLDPCANGRLCMRCLNLAEGVNYAERPKYPLRRAGERGENKWERITWEEALDEIADWIHENLDEAGFGRESIFVNHGTGRNISSWVPFLGGACLGTPNIGAIGFSGYSCYLPRTCGTAAGIGDFPIVDASEGHADRYANPEWERPDVVVVWGCEPLRSNADGYLGHWLNVCMQMGTEFISIDPQLTWWGARAAYWLPLRPATDLALALAWLNVITTEDLIDHEFVDCWCAYYDELKEHVAQFTPDWAAEICQVPAEDIAAAARFYAGAERGAIQWGLAFDTQVDSIQLCQTVSNLMSVCGNIDKPGTNILVRNGFEINPGYATAQLYCDPDTFAKK…	1335613
A0A6N8IEC9	Molybdopterin-dependent oxidoreductase	GO738_02675	Gordonibacter urolithinfaciens	856	MEFKNDLGKPWKYEDGDFTVVRTSMWSPPGCHPVGCGLKLYVDAEGRLDHVEGDENNPITKGRLCARCLALKDYVYNPSRVIYPMKRDPKDRGQHDKWERITWDEAYALIKEKRDYFRDTYGPESMAVFSGTGRSGGILVADMAQAVLGTPNACYTQSGYACYQPRSMSCSHVLGAYYPEMDYAGGLEGTYDNPVYRVPEVIVMWGKMALASNGDGLWGHAVIDLMKRGAKLISVDPRVNWLATRAEVHLRVRPGTDTALAMAWLSIIINEDLYDHDFVEKWTYGFEEFSARINDPDKGMTPERAAEICEVPVEDIYRAARLYAAAKPASIAWGLAFDQNQNGNQAAHCVLALMAICGNIDVPGGQIIAEIDPAPGVEDDAEAQAAAEAAAVEGSTLDI…	1335613
A0A6N8IHG9	Molybdopterin-dependent oxidoreductase	GO738_02720	Gordonibacter urolithinfaciens	803	MTEWKRQEGEETIFRTCAWSPPGCHPVGCGLQVHVKDGKVVKVEGDPEHPITKGSLCTRCLALPEYIYHPDRITHPLKRAREDRGKDKWEQCTWDEATDLIAQNAKEVTEKYGAEAICVFGGTGREGNNWYPQWANLVFGTPNSVYAQAGWSCYGPRMTNTAFMIGGGYPEIDYAQKFEDRYEHEGWVAPECILIWGKEPLRSNPDGLYGHAVIEMVRQFGTKLICVDPRVTWLGTRSEEVLQLRPGTDTALAMAFIYVMAHDDLVDHDFIDKWCYGYEQLIERVQDMPPAKAAEICGVPEEQIWRAARLYGNAKPSSVAWGLAVDENPNGTQLGQCLIALMAITGFIDAPGGTTLGMGDDQGNVVRDGGSISADEKVDDATDSTLELAFKNGIMTEET…	1335613
A0A6N8IEN8	Molybdopterin-dependent oxidoreductase	GO738_02730	Gordonibacter urolithinfaciens	854	MADYQEFLDSIDREAYHAGEWQWEEDGYTVTRTYHYSPPGCHTSCGVLLYTKDGKVERVEGDPLDPCTNGKLCIKCLTLAESVNNPDRLKYPMRRAGKRGENKWERISWDEAYDEIESRVKDIWETDGGNAIICVHGTGRNINWQMPFFGQAALKTPNISTFGFTGFSCYMPRVCGCIAPFGDFTVVDASQAHEDRYGNEEWMPPEVVVVWGNEPLASNADGYVGHWLVQCVQMGTKIISIDPRLTWWGVRAEYWLQVRPGTDAALACAWLNVIIAEDLYDHECVDLWCAGFEELAEAVADMTPEWAAEICDLDAEAIRGSARLYASAKPGAIQWGLAFDQQLSAMALCLAGCDLMAVCGNVDVPGGNILVHNAFECNAGYASGEDFTPPEWRAKKLNN…	1335613
A0A6N8IG95	Molybdopterin-dependent oxidoreductase	GO738_02735 K8W22_04315	Gordonibacter urolithinfaciens	820	MADYQAFLDEIDRAAYHEGEYRWEEDGYTVTRTNHWSPPGCHNSCGLLLYVRDGKLERVEGDPLSPFVNGKLCVRCLDLPEAVNHPDRLKYPMKRAGERGENKWERITWDEAFDTLEAEVRKVWDEYGGNSILLIHGTGRNTGPMTYFGNCALKTPNISTFGFTGFACYLPRLFGAFAPLGDYLIADASEGHEDRYANPEFTPPGVVVIWGNEPLKSNADGYIGHWLAQCVQMGSKIISIDPRLTWWGARAEYFLQIRPGTDGALACAWLNIIINEGLYDRDFVDCWCTGFEELAASVQEFTPAWAAEITGLPEADIAASARLYATAKPAAIQWGLAMDQQLSAMSLNLACCDLMALTGNVDVPGGNILIRNAYNATNLPLTEPVIPKEWREKKLTMKY…	1335613
A0A6N8IFW3	Molybdopterin-dependent oxidoreductase	GO738_02755 K8W22_01175	Gordonibacter urolithinfaciens	810	MEFKNDLGKPWKYEEGGFTVVRTSMWSPPGCHPTGCGLKLYVDADGRLDHVEGDENNPITKGRLCVRCLALKDYVYNPSRVVHPMKRDPVYRGQHDKWERCTWDDAYAIIKEKVDDIKANYGPECMAVFSGTGRSGGIMCQEMAQKVLGTPNACYTQSGFACYQPRSAACSCVLGAYYPEIDYAGGLEGTYDNPNWVCPEVLVMWGKEPLPSNGDGLWGHAVIDMMRRGASLITVDPRVNWLSTRSEIQLRVRPGTDAAMVMAWLWVIINEDLYDHDFVEKWTYGFDEFAARINDPEKGMTPERAAAICEVDVDKIYAAARRYATAKPAAIAWGLAFDQNQNGNQAGHALLALMAITGNVDVPGGQIIAEIPAAAGAEEHAAQEVADGSWEGDATDVIS…	1335613
A0A6N8IFX6	Molybdopterin-dependent oxidoreductase	GO738_02805	Gordonibacter urolithinfaciens	776	MKIFKGQGTSDLGKPWRYEEDGLTVIRGCAWSPPGCHPTGCGIKTYVNDAGELVKVEGDENHPITNGRLCVRCLTIPDYVYNPDRMRYPMKRAREDRGKDKWERISWDEAFDLIAEKVAYYKETYGAESILLMGGTGREGGPMLPAYAHSALGTPNACYTQSGYSCYIPRVAGTTYVLGATYPEMDYAGGLPGRYDDPAFTLPELIVFWGKEPLPSNGDGLFGHAAIDMMRRGAKLMSIDPRVNWVATRADWHLRLRPGTDAALGMAMLNVIISEDLYDHDFVDKWCYGFDQLAERVQDMPVEKAAGICGIDADLIREAARVYATSKPAQIAWGLAIDQKSNGVQAGHCVLALEAITGNIDVPGGQLIGDVNDGLELGFGWNNLGPELQGKIMGIKEYP…	1335613
A0A6N8IEU3	Molybdopterin-dependent oxidoreductase	GO738_02815	Gordonibacter urolithinfaciens	788	MREEDYKAAAVVKLDTLGEVNDVGKPWRYEEDGLTVTRTCPWSPPGCHPVGCGLKLYVNDEGRLVKVEGDENHPVTQGRLCPRCIALKDYVYHPARILVPLKRDRADRGKADAWEECSWDEAFGIVKENYERICAEYGPESIIGMSGTGREGGTMSLYPTMVFGTPNYCYMQSGYACYTPRLAAAAYITGTTYAEWDYSGALPGRWDDERYELTECLVIWGKAPLESNPDGFFGHAVVDAMRRGMRIIQIDPRVNWLSARADILLQLRSGTDTALAMAMLNIIIEEDLYDHDFVEYWCYGFDQLAERVRTMPPEKAAEICQVPVEKIYAAARMYATAKPAAILWGLAVDQKTDGMQNSQCIISLQAITGNLDRPGGQLLPGSDAGHNELGFGYKECIPD…	1335613
A0A6N8IES1	Molybdopterin-dependent oxidoreductase	GO738_02845	Gordonibacter urolithinfaciens	799	MEYNNEYNLDLYPKKLHWKEGDLTATRTTMWSGPGCHEGCQVIFYTDDDGKLVKVEGDPNSPFNQGRLCMRCLELPELVNHEERLRYPLKRAGERGEDKWERVSWDEAYDIIEEKVRAFQEKDGPESIISMIGTGRNVSQVIAHNQYANFGGPDLTLCFLSGDSCMLPRTALCYVVMGNQWVADMSQFRPDRYENDPEWQIPECIVIWGTNPVVCNSDAFLGHWIVEAMKRGSELVTIDPQLTWIASKSKYWLRLRPGTDAALALGMMNVIIGEDLVDHDFIDKWTYGYEALAERVKDYPVEKVAEICWVEPELIVEAARFYAKAHPSTIQWGLAVDMSKIGTPTAHAIACLAGITGNIDNPGGNILIDQACGLEFGYNSGIEYLKEGMVEKRLGNSKY…	1335613
A0A6N8IG13	Molybdopterin-dependent oxidoreductase	GO738_03010	Gordonibacter urolithinfaciens	746	MAENEYLTVPHEKPYKYQEGDLTVTRGSAWTGPGCHLGCGVLLYTDDDGKLVKVEGDPENPYNDGRLCVRCLALPEVTNHKDRLLYPMKRDPKDRGKDKWERMSWDEAIDLVAGKLIEIRDKYGAETVIFGQGTGRDISSWITRLAWSYGSPNYTCFALSGLACYLPRVAGMAATCGGYTVADCSQQFPDRYDNPNWRCPELMVLWGNYPLRANSDGFYGHWMIDLMKRGMKIMMVDPRVTWLSLKAEAHLRLRPGTDAALALGMMNVIINEDLYDHDFVEKWTYGFDELAERVQEYPPSKVAEITWVPEEEIKSAARMLASAKPAAMQWGLAVDMVKEALPAGQAIVGLFQITGNVDVPGGNIFPVELIAYSGGWGGELISEEQKAKRIGLDTYPLLA…	1335613
A0A6N8IFC3	Molybdopterin-dependent oxidoreductase	GO738_04465	Gordonibacter urolithinfaciens	770	MSEKLEKQGPQGAAAPEGDVPVARTQDDPTGRVCQWEEDGCTVLRTNARTGPGCHDNCGVLMYVRDGVLEKIEGDPENPYNQGRLCPRCLAFKEMLYHEDRLKYPLKRAKEDRGKNAFTRISWDEAYDIIEREMKAVIDEYGNEAIWVTQGTGRDINGYGPLMAQYLGTPNYGTGFLSGIACYGPRIFSTALKSGGLFVCDYSQFFPDRYDDPRWEAPEYILVWGNNPVVANSDGTLGHWVVESMKRGSKLIVMDPTLTWLAGKADVWFQLRPGTDAALALALCDQIIKDDLYDHEFVSCWCYGFDEFAEHVSQYPVSFAAETCGVPEDLIVEAARKIGRAKSCCLQWGVAMDHTSEGFITGMACFDLMALTGNFENPGGMLAADPAFGMSVTWSPRGS…	1335613
A0A6N8IG24	Molybdopterin-dependent oxidoreductase	GO738_05290	Gordonibacter urolithinfaciens	772	MDQANSYYEAHKGEVEWRDGDYTVTRTTVWSGPGCHDGCGVLYYTKDGKLEKVEGDPDCPFNQGTLCMRCLEMPEAVNHPDRPTGPLKRAGERGENKWEPVTWDEAYDIIEEKVRAIWKDYGAESIACMIGTGRNNCWQIPYLCYAAFGSPNFCLGFLSGESCFQPRSAAMASMNGDFLIADMSQQFESRYDTENTEWIPPEMIVVWGCNPIASNSDNFYGGWVVDCMQRGSRLITVDPSLTWLAARSDYWLRLRPGTDGALALAMLNVIISEDLYDREFVEKWCYGFDELAERVKEWTPERAEAVCWVPKDTIIGAARAYAKAKPATIHWGLPIDQAVVGIPTAQAINALWAVTGNTDVPGGNIIIRNAFEQNVSYNYGYQTLPAEMQAKRIGAEYPL…	1335613
A0A6N8IG38	Molybdopterin-dependent oxidoreductase	GO738_05300	Gordonibacter urolithinfaciens	788	MLNDYYESHRGEWQWQDGEYTVTRTTAWSGPGCHDGCGVLYYTKDGKLEKVEGDPDNPFNQGALCMRCLEMPEFVNNPTRLGHPMKRAGERGENKWERVSWEEALDLIEEKVRAIWKDYGPESIVCHIGTGRNNCDQIPYLCYAAFGSPNFSMGYLAGDSCFCPRSASMASQNGDFMIADCSQQFEKRYDESTGWRCPEVIVNWGCNAVVSNSDNFFGGWIVDCMQRGSKMITIDPSLTWLASRSAYWLRVRPGTDAALAMAMLNVIISEDLYDHDFVAKWCYGFDELAERVRDWTPERAAEVCWVEAQDIVGAARLYAEADPAAIQWGLKLDQTTNATATACAVNSLWAITGNVDNPGGNIIIRNAFDQNLSYGYGYHLLPPEVQAKRLGAEFPLMSR…	1335613
A0A6N8IHL7	Molybdopterin-dependent oxidoreductase	GO738_08220	Gordonibacter urolithinfaciens	750	MTKFAKSDLKFVDHEKPWRYEEDGLTVTRGSAWSGPGCHLGCGVLLHTDKDGKLVKCEGDPENPFNQGRLCMRCLNIQEVTYHEKRITYPMMRDPKDRGKDTWRRVSWEEALDYVADKFLDIKEKYGAESVIFAQGTGRDIGPAITRLAWSYGSPNYTCILSGLACFLPRIAGMALTTGTYMVADASQGWTDRYDNPAYEVPEVLVVWGNYPLVANNEGWYGHWVVDMMKRGTKIIDIDPKVTWLSCNSAQHLRIRPGTDAALALGILNILFEEDLCDNDFVDKWCYGFDELKARAAEYPVSRVAEITWVPEENIIEAARMIGKAKTASLQWGLAVDMTKESLPASQAIASIFMVTGNIDVPGGIIPTISILSYASGWGGELISDEQKAKRIGLGNYPI…	1335613
A0A6N8IKM1	Molybdopterin-dependent oxidoreductase	GO738_10765	Gordonibacter urolithinfaciens	750	MAEKKDYTTVEHKKPYRYEEDGLHVTRGCGWSAPGCHLGCGVLLYTDDDGKLVKVEGDPENPFNQGRLCVRCLDLPEVVYSPDRILHPLKRDPKNRGKNQWEQIGWDEALDEIAGKILAAKEEYGPESVAFYSGTGRDIGQYITRLCWGFNSPNFVFMMSGQSCYSPRVAGCFSTSGSFWVGDYAQQFPDRYDNPQWERPDLIVIWGNNPVVSNSDGLYGHWVVDCMKRGTKAIVVDPRLTWLAARAELFLQIRPGTDGALALGMVNYLVENSLYDREFVDLWCYGFEELAERARDYPLDEVAEITEIPAEEIAAAARRIGAAERAILQWGVAIDQIKETIPTAQAVLSLFEITGNIGKPGTMQQPASILNYAAGWGSEFLTPEQEAKRIGQEAHPLIK…	1335613
A0A6N8IKP0	Molybdopterin-dependent oxidoreductase	GO738_10920	Gordonibacter urolithinfaciens	745	MEERDYRFVKHENPYTYRDGDLTVTRGSAWSGPGCHLGCGVLLYTNDEGELVKVEGDPENPFNEGRLCVRCLDLPEMVNNPKRLTHPLRRAKADRGRDRWERIGWDEALDLIACELNKVKEEHGPESVIFSCGTGRDIAPYITRLCWSFGSPNFVNIFSGNACYLPRVAGCIATTGAFWVADCAQQFPDRYDNPAWRMPETMFVWGNYPLIANSDGFFGHWVVDLMKRGMKIVMIDPKVTWLSAKAEVHLPVRPGTDAALALAMMNVIIGEDLYDHDFVDRWCYGFEELREHVQPFTPEYAEATTWVPAERIRKAARILAASKPATLQWGVALDMTKEALPAGQAIMALFQVTGNVEVPGGIIVPPEILNYGGGWGFELLGDEQNEKRLGLDKYSLFRL…	1335613
A0A6N8IKE6	Molybdopterin-dependent oxidoreductase	GO738_10990	Gordonibacter urolithinfaciens	886	MIEVMACLLTSFLLLYSSVRNYVRQETSSSYQGASPTPFPSSLFSASYQRTDSQSAYSSRDRLIPIACFTRWQPQRGGPIGADTRQARRPRGVAMVENAVAEKDRDEIGTSKEENQFNFGAGKRQEVDPRWKHPKPFQYEEDGMVVTRTSVWSAPGCHEGCGVLVYSDKETGKFIKCEGDPDDPYNRGALCPRCLAFKQVEFHPDRILHPMKRAGERGSGQWERITWDEALETCYKEFRRISMTYGGDSIHCLRGTARDNQWQVGRMANTFGSPNEYGFLSGTACYLPRLSLMIMTYGGMLIADFSQFSALRYDDPEWVCPECTIVWGCNPTISNPDFFMGHWVTDAMKLGCKLISVEPRVTWLAAHADIHLQLRPGTDTGLALGMIKVIIDEDLYDHD…	1335613
A0A6N8IKS5	Molybdopterin-dependent oxidoreductase	GO738_11070	Gordonibacter urolithinfaciens	858	MKRASSSSAGDVAPRILLILTPFGIEPAHRARKPRRNRAGDDPDARREPMRSNEKEERMADSAQVPVQEHWSETNGKKYRRGSRLPKKTDMRPPVPAAETPKVPWTWEEDGMTVIRGTARSAPGCHNVCGILSYVKDGKLVKVEGDPEDPYNQGRLCSRCLCIPDYVYHEDRLTKPMKRDRADRGKDKFVEISWDEAYDIIVREFKRVVDTYGADKIAMCQGTGRDIHQVTRLNACVGSPNEGVPYFAGNSCYLPRIASMACMLGGACVMDCSQFLPQRYDDPRYTVPEYCIVWGHQPFYSNADGFYGHWITDLMKRGMKVAVVDPQLTWLAARAGEDWLRVRPGGDGALAMAMLKVVCDEKLYDQDFCDKWVYGLEAVCERVAEMDLDDLCERAWVAK…	1335613
A0A6N8IKH6	Molybdopterin-dependent oxidoreductase	GO738_11155	Gordonibacter urolithinfaciens	831	MDSGRKSVRRPELPTIARGEEETVTEWKREEGEETIFRTCAWSPPGCHPVGCGLQVHVKDGVVVEVEGDPEHPITKGALCPRCLALTEYVYHEDRIVHPMKRAREDRGLDKWESCSWEEATDLVANAAREIIEQYGAETICVFGGTGREANYWYTQWANLVFGTPNAVYAQAGWSCYGPRISNTAFMLGGGYPEIDYAQKFADRYEHEGWVAPEVVVCWGKEPLRSNPDGMYGHALIEMMRQFGTKVICVDPRIHWLGSRSEIVLQVNPGTDTAMAMAWIYVMDKEGLVDREWIDAWTYGYDELVERCQTMPPSKAAEICGVPEDLIWKAARMYGSARPSALAWGLAVDENPNGTQLGQCLIALMTITGFIDAPGGTTLGMGDDGGNRVHDGGGIDASQ…	1335613
A0A6N8IM50	Molybdopterin-dependent oxidoreductase	GO738_11370 K8W22_12740	Gordonibacter urolithinfaciens	744	MAEEYRTVQHDKPFQYEEGGYQVTRGCAWTGPGCHLGCGVIMYQDAEGKLAKCEGDPEDPWTNGRLCMRCLDVPEVTHHKERLQYPMKRAREDRGLDKWERISWDEAYDLITDEFMAMKEKYGAESVIFAQGTGRDIAAYITRLSWSFGSPNYTGLLSGQACYLPRIAGMAATTGAPWIPDAAQQFPERYDHPDYEVPEVMFVWGNYPLKSNIEGFYGHWVIDLMKRGMKLVTVDPKVTWLASKSELHLRVRPGTDAALALGMMKVIIEEDLYDHEFVDNWCYGFDELAERAKEFDVKRVSEITWVPEEKIIAAARMLGNAKNSTLQWGVAVDMTREAMPAGQAILALWEITGNMERPGGMIVAPEILSVAGGWGREILGPEQEAKRIGIKDYPLYNFG…	1335613
A0A6N8IKR4	Molybdopterin-dependent oxidoreductase	GO738_14230	Gordonibacter urolithinfaciens	779	MLTNELEGVNKDVYKTDWQWQEGEYTVTRTNMWTAPGCHNGCSVLYYTKDGKVEKIEGDPLSPYNQGRLCMRCLDVVETFYHPDRLKYPLKRVGERGENKWERITWDEAYDDIAEHVRAIWEEYGPESIVSMQGTGRNICWQTPYLSYAAFGSPNFVLGFLSGDACYLPRTTIGHCFMGDFFVADCSQHLEKRFADPEYVFPDYMLICGNNALISNGDGFFGHWIVDVMKEGGTKLIVLDPSCTWLASKAEHWLQVRPGTDAAVVISMLGVIIEEDLYDHDFVENWCYGFDELAERCKDYPPEKAAEIAGIDADDIRAAARAYASGNPSTIQWGLKVDQTVCGIPLAQALLSLGAICGDIDVPGGMMIPRCAYDIPDSYGCGMWNLSDEMLGKMLGVDT…	1335613
A0A6N8IKS8	Molybdopterin-dependent oxidoreductase	GO738_14330	Gordonibacter urolithinfaciens	788	MINEYNHDLYKTDWRWYEDGYEVTRTSVWTGPGCHNGCGVLTYVKDGKLEKIEGDPNFGYNQGRLCLRCLNMVENIYNNDRLKWPLLRDGEKGENKWKRITWEEAFDWLEDTYKKICKTIHDDYNGIGPEGIVALSGTGRNAMWHGAMCLRAVFGSPNMSFGFLSADSCYQPRMTANLMKDGDCWILDASQLHPDRYDNPEWKQPEVVIVWGNEPLASNPDGFVGHWLIDLMRMGTKFIVMDPALTWLASKADIWIQVRPGTDCALAMGMLRVIVDEDLYDHDFVDNWCYGFDELVERLQDYPTDKVAEICWIPEQQIYDAARMFAAAKPGAIQWGLAIDMQIAAMEASFAISDITALCGNLDVPGGNVLVRYAYNSSKKYGCGLEFISQEMLDRRIGT…	1335613
A0A6N8IMB3	Molybdopterin-dependent oxidoreductase	GO738_14465	Gordonibacter urolithinfaciens	768	MSELTRVSETPRVTELEDGTKVYRTAQWSPPGCHGVGCGLKAFVKDGKLVKVEGDPDQPITNGRLCVRCLTLPEYLYHEDRLLHPMKRDRAYRGQPDKWERISWDEAYDIIVEKYRELTEKYGPDTVSVWTGTGREASAYQFQTCNQVFHSRTAIHANGGWSCVIPRQTAMDWLLGCAYVEYDGAFGFKDRYDDPRYELPRYMLVWGRDTLWSNPDGLFGHSTVDMMKRGMKVIVVDPRANWLARHAAYHFQIRPGTDAALAMAFNAVIIKEDLYDHDFVEKWTYGFDEYAERCCTMTPERAAEICEVPVEDIYAAARCLAQKPCTASVGLKTDQNPNTLQICHAIWGIFAICGNLDNPGGIKLGQTMLNGGSTGRKGVGMLVEEEDTNPIPIAGHDQY…	1335613
A0A6N8IMK3	Molybdopterin-dependent oxidoreductase	GO738_14495	Gordonibacter urolithinfaciens	770	MRECFDPQIYKKDWQYQEGDLTVTRTCQWSAPGCHQGCSILFYTDKEGKLVKVEGDPNSPVTDGRLCMRCLAMVEAVYHPDRIIHPLKRAREDRGKDKWERITMDEAYELCVEMVKDTTEKYGAKSICTGAGTGRNATWQSNVLGQGAFGTPNDNCGLLAGNCCYTPRMQGMNAVLGDTFIADCGQLNEARFDHPDYRRPDLFIIWGNNPLRANADGFYGHWIIDCMRRGSELFVVDPQVTWLSAHAKLYVQVRPGTDAALALAIGHVMVEEELYDKEFVECWCYGFDEYKERVSDWTPERAAEICWCEPEKIYEAARLIGTAGVTTLQWGVAFDQTKWANGTAHAAVAVQALTGNIDNPGGFVGINFGYVQSDIRENIAKSLPNVREGRLGDDGNWGL…	1335613
D6E7D6	Anaerobic dehydrogenases, typically selenocysteine-containing	GPA_08220	Gordonibacter pamelaeae 7-10-1-b	566	MANYLVENDLYDREFVDLWCYGFEELAERARDYPLDEVAEITEIPAEEIAAAARRIGAAERAILQWGVAIDQIKETIPTAQAVLALFEITGNIGKPGTMQQPASILNYAAGWGSEFLTPEQEAKRIGQEAHPLIKMGFQECVTDDYIRCLETGEPYPIKVAWMQTTNPLACTGVDAKRTLAAHMNIDTIVVVDLFMTPTAMALADYFLPACTYAERNGLRIGDGAQRAETINKAIEPLGESRSDMQITLDIGKRISPEAWPWETVEDLFSDILEETGHSFEEMQELAPGYPPFDYRMHEKGLLRTDGNPGFQTATGRIELWSTLYNSLGLDPLPSYEEPVPSPRSTPELTGEYPLVLTTGARVWSMFHSEHRQIPRMRALHPEPLVYVNPATAAQHGVK…	657308
D6E8P8	Anaerobic dehydrogenases, typically selenocysteine-containing	GPA_15410	Gordonibacter pamelaeae 7-10-1-b	746	MEKSEGITIPHEKPWRYEEGEYTVTRGSAWSGPGCHLGCGVLMYTDKDGKLVKVEGDPENPMTEGRLCVRCLDMPEIVNHKDRLTYPMKRARADRGKNKWERVSWDEAYDIVEREFNAIKDEYGAESVVFIHGTGRDIAPWQSRLCWSFGSPNYGNVLSGNACYLPRVAGMAATTGSFWIADVAQHFPDRFDHEGWTMPEVMFVWGNNPLIANSDGFFGHWVIDLMKRGMKTVVIDPRVTFLAAKANLHLPIRPGTDAALALGMLNVIINEEIYDKEFVDCWCYGFDELKERVQEYPADRVAAITWIPEDKIVRAARMLAAAKPATLQWGLAIDMTREAIPAGQAIAALFQITGNIDCPGGLVPPAEIMAYSGGWGRDLLPPEQEPKRLGLDRYRLLQM…	657308
D6E9C6	Anaerobic dehydrogenases, typically selenocysteine-containing	GPA_19290	Gordonibacter pamelaeae 7-10-1-b	746	MGEKDYRLVEHEKPWKYKEDDYTVTRGSAWTGPGCHEGCGVLLYTDDDGKLVKVEGDPENPFNQGRLCVRCLDLPEVTNHKDRLLYPMRRNPKDRGKDAWERMSWNEAIDYVAGKLIEIREEHGAETVLFGQGTGRDISSWITRIAWSYGSPNYCCFALSGNACYLPRVAGMAATCGSYTVADCSQQFVDRYDNPAYIVPELMVIWGNYPLRANSDGFYGHWVIDLMKRGMKIMMVDPRVTWLSLKAEEHLRLRPGTDAALALGMMNVIVNEGLYDHEFVDKWCYGFEELSERVQEYPVDKVAEITWVSPEQIQRAARLLANSKPCAMQWGLAVDMVREALPAGQAIVGLFQITGNVDIPGGNIFPVELIAYSGGWGGELISDEQKAKRIGLANYPLLR…	657308
D6EA22	Anaerobic dehydrogenases, typically selenocysteine-containing	GPA_23930	Gordonibacter pamelaeae 7-10-1-b	745	MEERDYQFVEHENPYTYRDGDLTVTRGSAWSGPGCHLGCGVLLYTNDEGDLVKVEGDPENPFNEGRLCVRCLDLPEMVNNPKRLTHPLRRAKADRGHDRWERIGWDEALDLIAAELNKVKEAYGPESVIFSCGTGRDIAPYITRLCWSFGSPNFVNIFSGNACYLPRVAGCIATTGAFWVADCAQQFPDRYDNPAWQMPETMFVWGNYPLIANSDGFFGHWVVDLMKRGMKIVMIDPKVTWLSAKAEVHLPVRPGTDAALALAMMNVIINEDLYDHDFVDRWCYGFEELSEHVQPFTPEYAETTTWVPAERIRKAARILAASRPATLQWGVAVDMTKEALPAGQAIMALFQVTGNVEVPGGIIVPPEILNYGGGWGFELLGDEQNEKRLGLDKYSLFRL…	657308
D6EA32	Anaerobic dehydrogenases, typically selenocysteine-containing	GPA_24080	Gordonibacter pamelaeae 7-10-1-b	792	MVENAVAEKDRDEIGTSKEENQFNFGAGKRQEVDPRWKHPKPFQYEEDGMVVTRTSVWSAPGCHEGCGVLVYSDKETGKFIKCEGDPDDPYNRGALCPRCLAFKQVEFHPDRILHPMRRVGERGSGQWERITWDEALETCYKEFRRISMTYGGDSIHCLRGTARDNQWQVGRMANTFGSPNEYGFLSGTACYLPRLSLMIMTYGGMLIADFSQFSALRYDDPEWVCPECTIVWGCNPTISNPDFFMGHWVTDAMKLGCKLISVEPRVTWLAAHADIHLQLRPGTDTGLALGMIKVIIDEDLYDHDFVERWTYGFDELAERARELSLDQVEAMTWVPKEKIVAAARLFATSKPANVVWGLAVDMQSQGTPCAAAIAALWTITGNLDVPGGMCYTASPMGV…	657308
D6EA43	Anaerobic dehydrogenases, typically selenocysteine-containing	GPA_24240	Gordonibacter pamelaeae 7-10-1-b	800	MADSAQAPVQEHWSETNGKKYRRGSRLPKKTDTRPPVPAAETPKVPWTWEEDGMTVIRGTARSAPGCHNVCGILSYVKDGKLVKVEGDPEDPYNQGRLCSRCLCIPNYVYHEDRLVKPMKRDRADRGKDKFVECSWDEAYDIIVREFKRVVDTYGADKIAMCQGTGRDIHQVTRLNACVGSPNEGVPYFAGNSCYLPRIASMACMLGGACVMDCSQFLPQRYDDPRYTVPKYCIVWGHQPFYSNADGFYGHWITDLMKRGMKVAVIDPQLTWLAARAGEDWLRVRPGGDGALAMAMLKVVCDEKLYDQEFCDKWVYGLEAVCERVAEMDLDDLCEKSWVAKEDVQRVARTYAASKPAAIQWGVALDQQTGGQQAAHAITALWCITGNLDVPGGNVMGDA…	657308
D6EAD1	Anaerobic dehydrogenases, typically selenocysteine-containing	GPA_25800	Gordonibacter pamelaeae 7-10-1-b	772	MDQANSYYEAHKGEVEWRDGDYTVTRTTVWSGPGCHDGCGVLYYTKDGKLEKVEGDPDCPFNQGTLCMRCLEMPEAVNHPDRPTGPLKRAGERGENKWESVTWDEAYDIIEEKVRAIWKDYGAESIACMIGTGRNNCWQIPYLCYAAFGSPNFCLGFLSGESCFQPRSAAMASMNGDFLIADMSQQFESRYDTENTEWVPPEMIVVWGCNPIASNSDNFYGGWVVDCMQRGSRLITVDPSLTWLAARSDYWLRLRPGTDGALALAMLNVIISEDLYDREFVEKWCYGFDELAERVKEWTPERAEAVCWVPKDTIIGAARAYAKAKPATIHWGLPIDQAVVGIPTAQAINALWAVTGNTDVPGGNIIIRNAFEQNVSYNYGYQTLPAEVQAKRIGAEYPL…	657308
D6EAD2	Anaerobic dehydrogenases, typically selenocysteine-containing	GPA_25810	Gordonibacter pamelaeae 7-10-1-b	788	MSNDYYESHRGEWQWQDGEYTVTRTTAWSGPGCHDGCGVLYYTKDGKLEKVEGDPDNPFNQGALCMRCLEMPEFVNNPTRLGHPMKRAGERGENKWERVSWEEALDLIEEKVRAIWKDYGPESIVCHIGTGRNNCDQIPYLCYAAFGSPNFSMGYLAGDSCFCPRSASMASQNGDFMIADCSQQFEKRYDESTGWRCPEVIVNWGCNAVVSNSDNFFGGWIVDCMQRGSKMITIDPSLTWLASRSAYWLRVRPGTDAALAMAMLNVIISEDLYDHDFVAKWCYGFDELAERVRDWTPERAAEVCWVEAEDIVGAARLYAQADPAAIQWGLKLDQTTNATATACAVNSLWAITGNVDNPGGNIIIRNAFDQNLSYGYGYHLLPPEVQAKRLGAEFPLMSR…	657308
D6EAK7	Anaerobic dehydrogenases, typically selenocysteine-containing	GPA_27070	Gordonibacter pamelaeae 7-10-1-b	801	MEFNDAAVEMRDDVGKPWRYEEDGCTVTRTCVWSAPGCHPVGCGLKVYVKDGEVVKVEGDENHPVTKGRLCVRCLAMKDFLYHPDRIIYPMKRDRANRGKDKWERCSWDEAIAIIKKNYDEVKENYGVESMVAFMGTGRQGNIGATGAHRVLGTPNGCYPLSGFSCYGPRVCITMDVIGSSYPEIDYAGGLPGSYDDPAYTIPQLIIQWGKEPIYSSPDGLFGHAIIDLMRRGTKLVNINPRITWTGSRAVMNVQLRPGTDAALAMAMLDVIIEEDLYDHEFVDLWCFGFDDLAKRVKTMPPEKAAEICEIPAEQIYKLARLYATSKPAAIAWGVSIDQSPNGSQAGQAILALMSITGNIDVPGGQVLVSVSGGDGGKQEDIDSVGWPEMKQELKEAII…	657308
D6EAM1	Anaerobic dehydrogenases, typically selenocysteine-containing	GPA_27360	Gordonibacter pamelaeae 7-10-1-b	843	MDYQEFLDSVDREAYHEGEWRWREGEYTVTRTNHWSPPGCHNGCGVLLYVDQEGRLARIEGDPLSPFNNGKLCMRCLDMVEAVNHPDRLKYPLRRAGKRGENRWERITWDEAYDEIVERVNTVKRDFGSHTILFVHGTGRNIGWQLPLFASTALETPNVCNFGFTGFACYLPRMIGASAKMGEMTIADVSETHEMRYADPSFRRPDVIMVWGNEPLKANADGFLGHWIVECMQMGTQIISIDPRLTWLGAKAAYWLQVRPGTDGALGIAMLNTVINEDMVDHKFIDSWCYGYQQLVESVQGKDADWAAEICGVPADDIRGAARLYATAESASIQWGLAFEQQLSALGVTAAACDLMGVTGNIDNPGGNLLIKCAFDIEKRYGLGDFKIPRENYAGKLTL…	657308
D6EAM3	Anaerobic dehydrogenases, typically selenocysteine-containing	GPA_27380	Gordonibacter pamelaeae 7-10-1-b	775	MSERIIECGDGVVKCRTCAWSPPGDHPVGCGMYLTVKDGKVVDVEGDPDHPITQGRLCVRCLTLPEYMYSEKRVLSPLKRAREDRGKDAWEPITWDEALDIIEERVSYVKENWGAESIVAFQGTGREATLYKTPLAYAALGTPNSCFPMSGDSCYGPRCSVADFILGAGYPELDYAAFFPDRYDDPRYEVPKYIVLWGKDPLFSNPDGFFGHTLIDLMKRGSRYVVVDPRVTWMAAHADFHLQLRPGTDAALGLGMINYLIQEDLYDHDFVENWCYGFDELKERAAEYPLDKVEEITWVPAATIAAASRAIAENHPSSFMWGLAIDTNANGVQAGHTVLILAAILGDLDVPGGVTLAVPASFMGKWRYECAQQLPPGMLEKQITDPRYQGFRAAHLIAH…	657308
D6EBG3	Anaerobic dehydrogenases, typically selenocysteine-containing	GPA_32550	Gordonibacter pamelaeae 7-10-1-b	744	MAEEYRTVQHDKPFQYEEGGYQVTRGCAWTGPGCHLGCGVIMYQDADGKLAKCEGDPEDPWTNGRLCMRCLDVPEVTHHKERLQYPMKRAREDRGLDKWERISWDEAYDLITDEFMAMKEKYGAESVIFAQGTGRDIAAYITRLSWSFGSPNYTGLLSGQACYLPRIAGMAATTGAPWIPDAAQQFPERYDHPDYEVPEVMFVWGNYPLKSNIEGFYGHWVIDLMKRGMKLVTVDPKVTWLASKSELHLRVRPGTDAALALGMMKVIIEEDLYDHEFVDNWCYGFDELAERAKEFDVKRVSEITWVPEEKIIAAARMLGNAKNSTLQWGVAVDMTREAMPAGQAILALWEITGNMERPGGMIVAPEILSVAGGWGREILGPEQEAKRIGIKDYPLYNFG…	657308
D6EBP7	Anaerobic dehydrogenases, typically selenocysteine-containing	GPA_34170	Gordonibacter pamelaeae 7-10-1-b	807	MADYREFLEKLDRKAYHEGEWQWQEDGYTVTRTTHWSPPGCHMGCGVLLYTKDGKLERVEGDPLNAVANGKLCMRCLDLPEAVNHPDRLKYPLRRFGERGQDRWERISWDEAYDEITERVLAIKEEHGSESIVVVHGTGRNIGWQVPYFASACMETPNVSTFGFTGFACYLPRMIGTSAKYGDMIIVDASQAHPDRYANPDWQAPGVVLVWGNEPIKSNADGFLGHWLVQCVQMGSKIVSVDPRLTWWGARAAYWLPVRPGTDAVAAMALLNVVIEEDLYDHDFVDRWCYGFEALAERVADKTPEWAAPICEVDAEALRGAARLIATSSSCACQWGLAFEQQIAALGVTEAVADLMAITGNIDNPGGNALYRCAFLIEKRYGLGDEYIDPEVYAKKLIP…	657308
D6EBP9	Anaerobic dehydrogenases, typically selenocysteine-containing	GPA_34200	Gordonibacter pamelaeae 7-10-1-b	845	MLFDYGEFLKGIDREAYHEGEWQWEEDGYTVTRTYTYSAPGCHDSCGVLMYTKDGKLERVEGDPLDPCANGRLCMRCLNLAEGVNYADRPKYPLRRAGERGENKWERITWEEALDEIADWIHENLDEAGFGRESIFVNHGTGRNISSWVPFLGGACLGTPNIGAIGFSGYSCYLPRTCGTAAGIGDFPIVDASEGHADRYANPEWERPDVVVVWGCEPLRSNADGYLGHWLNVCMQMGTEFISIDPQLTWWGARAAYWLPLCPATDLALALAWLNVITAEDLIDHEFVDCWCAYYDELKEHVAQFTPDWAAEICQVPAEDIAAAARFYAGAERGAIQWGLAFDTQVDSIQLCQTVSNLMSVCGNIDKPGTNILVRNGFEINPGYATAQLYCDPDTFAKK…	657308
D6EBQ1	Anaerobic dehydrogenases, typically selenocysteine-containing	GPA_34250	Gordonibacter pamelaeae 7-10-1-b	856	MEFKNDLGKPWKYEDGDFTVVRTSMWSPPGCHPVGCGLKLYVDAEGRLDHVEGDENNPITKGRLCARCLALKDYVYNPSRVIYPMKRDPKDRGQHDKWERITWDEAYALIKEKRDYFRDTYGPESMAVFSGTGRSGGILVADMAQAVLGTPNACYTQSGYACYQPRSMSCSHVLGAYYPEMDYAGGLEGTYDNPVYRVPEVIVMWGKMALASNGDGLWGHAVIDLMKRGAKLISVDPRVNWLATRAEVHLRVRPGTDTALAMAWLSIIINEDLYDHDFVEKWTYGFEEFSARINDPDKGMTPERAAEICEVPVEDIYRAARLYAAAKPASIAWGLAFDQNQNGNQAAHCVLALMAICGNIDVPGGQIIAEIDPAPGVEDDAEAQAAAEAAAMEGSTLDI…	657308
D6EBQ4	Anaerobic dehydrogenases, typically selenocysteine-containing	GPA_34310	Gordonibacter pamelaeae 7-10-1-b	788	MSEDEFYQRAEAVKLDTLSDVNDIGKPWRYEEDGLTVTRTSPWSPPGCHPVGCGLKLYVDDGGRLVRVEGDENNPVTQGRLCPRCLALKDYIYNPARLLHPMKRDPKERGNADAWERITWDEAFDIIKDEYDRITAAYGRESIVVFAGTGREGGTFAPYGTMCFGTPNFCYTQSGYACYTPRLAAIAYIAGTTYPEWDYAGALPGRWEDERYELTECLVVWGKAPLESNPDGFFGHAVIDAMRRGTRLIVIDPRVNWLATRADIHLQLRAGTDTALGMAWLNVIINEDLYDHDFVEYWCYGFDQLAERVQEMPPEKAAEICGVPVEDICAAARMYAQAKPAAIQWGLAADQKTDGMQNGQVTVDLMAITGNLDVPGGQILPGAGAGHNESGFGFEKGVG…	657308
D6EBQ6	Anaerobic dehydrogenases, typically selenocysteine-containing	GPA_34350	Gordonibacter pamelaeae 7-10-1-b	830	MIDYEEFLDGIDRKAYHEGEVEWEEDGCTVTRTYNYSAPGCHDSCGVLLYTKDGKLEKVEGDPLDPYANGKLCMRCLDLDEMVNHPQRLKYPMRRAGERGENKWERISWDEALDMIDTYIKEEIDGKGLGRESILVGHGTGRNINWQVPFIAGACFRTANVGGIYFSGWWCYMPRVCGAAGPLGDYPIVDASETLPERYAHSEWVRPDVLVVWGNEPLKSNGDGYLGHWLNVCVQMGTKVVSIDPVLTWWGARAEHWLRPRPGTDCCIALAWLNVIMGEDLIDHEFVDNWCAYYDELKEHVQQFSPAWAASITGVPEDEIVAAARLYASADRGAIQWGLVFDAGTRSSMHWVEAVCDLMAICGNIEKPGTHVLVHNSFDINAGYSSVDLYADPQALERK…	657308
D6EBR4	Anaerobic dehydrogenases, typically selenocysteine-containing	GPA_34460	Gordonibacter pamelaeae 7-10-1-b	776	MKIFKGQGTSDLGKPWRYEEDGLTVIRGCAWSPPGCHPTGCGIKTYVNDAGELVKVEGDENHPITNGRLCVRCLTIPDYVYNPDRMRYPMKRAREDRGKDKWERISWDEAFDLIAEKVAYYKETYGAESILLMGGTGREGGPMLPAYAHSALGTPNACYTQSGYSCYIPRVAGTTYVLGATYPEMDYAGGLPGRYDDPAFTLPELIVFWGKEPLPSNGDGLFGHAAIDMMRRGAKLMSIDPRVNWVATRADWHLRLRPGTDAALGMAMLNVIISEDLYDHDFVDKWCYGFDQLAERVRDMPVEKAAGICGIDADLIREAARVYATSKPAQIAWGLAIDQKSNGVQAGHCVLALEAITGNIDVPGGQLIGDVNDGLELGFGWNNLGPELQGKIMGIKEYP…	657308
D6EBR6	Anaerobic dehydrogenases, typically selenocysteine-containing	GPA_34480	Gordonibacter pamelaeae 7-10-1-b	788	MREEDYKAAEAVRLETLADVNDLGKPWRYEEDGLTVTRTCPWSPPGCHPVGCGLKLYVNDEGRLVKVEGDENHPVTQGRLCPRCIALKDYVYNPARILVPLKRDRADRGKADAWEECSWDEAFGIVKENYERICAEYGPESIIGMSGTGREGGTMSLYPTMVFGTPNYCYMQSGYACYTPRLAAAAYITGTTYAEWDYSGALPGRWDDERYELTECLVIWGKAPLESNPDGFFGHAVVDAMRRGMRIIQIDPRVNWLSARADILLQLRSGTDTALAMAMLDIIIEEDLYDHDFVEYWCYGFDQLAERVRTMPPEKAAEICQVPVEKIYAAARMYATAKPAAILWGLAVDQKTDGMQNSQCIISLQAITGNLDRPGGQLLPGSDAGHNELGFGYKECIPD…	657308
D6EBS8	Anaerobic dehydrogenases, typically selenocysteine-containing	GPA_34620	Gordonibacter pamelaeae 7-10-1-b	762	MAFHFKDNPAPKKTVLEDGTEVIRTCAWSPPGCHAVGCGIRLFVKDGELVKVEGDPDHQLTQGRLCPRCLALKEAVYHPDRIRYPMKRAREDRGLDKWERISWDEATDLIVSKTEDIRARYGSEAICVYMGTGREAVRYGFTLSSKVLRTPNNCYAQSGWSCMGPRQTAMTMMLGSAYIELDYGGGYVDVWNDPAFVVPDFVFCLGKEPLKSNPDGLWGHALIELMKRGSKLIMADPRVNWLATRADQVLQVLPGTDAALCLAILNVLVDEDLVDHDFIEKWCYGYDELVERVQGYTPEFAAATCGISADDIRTCARKLGYDGVHHWSLLMGVAVDQNPNGCQVTQCLIAMAAITGNLDVPGGTVVGVQMQFEMTGATDFMSEELKNKCIGWDVYPIVK…	657308
D6EBT3	Anaerobic dehydrogenases, typically selenocysteine-containing	GPA_34700	Gordonibacter pamelaeae 7-10-1-b	813	MEYNNEYNLDLYPKKLHWKEGDLTATRTTMWSGPGCHEGCQVIFYTDDDGKLVKVEGDPNSPFNQGRLCMRCLELPELVNHEERLRYPMKRAGKRGEDKWERVSWDEAYDIIEEKVRAFQEKDGPESIISMIGTGRNVSQVIAHNQYANFGGPDLTLCFLSGDSCMLPRTALCYVVMGNQWVADMSQFRPDRYENDPEWQIPECIVIWGTNPVVCNSDAFLGHWIVEAMKRGSELVTIDPQLTWIASKSKYWLRLRPGTDAALALGMMNVIIGEDLVDHDFIDKWTYGFEALAERVKDYPVEKVAEICWVEPELIVEAARFYAKAHPSTIQWGLAVDMSKIGTPTAHAIACLAGITGNIDNPGGNILIDQACGLEFGYNSGIEYLKEGMVEKRLGNSKY…	657308
A0A6L7IXM5	Molybdopterin-dependent oxidoreductase	GS424_002705	Eggerthella guodeyinii	1017	MGNLTMSRRTFVKTAAITGAAAAAFGASTHTALAEETYSKVSGNDTVAVKTCCRGCGKMECGVKVIVQNGRAIRVEGDEGAFQSMGNCCTKSQSSIQAAYHPDRLHYPMKRTNPKGEEPGWQRISWDEAMQSIVDNFMDIKAKHGGEAIACQVGTSRIWCMHSESILKNMLETPNNVEAWQICKGPRHFATTMVSQFAMSWMETITRPRVYVQWGGASELSNYDDSCRTTVDVASRADVHISVDPRMANMGKEADYWQHLRPGTDGALALAWTNVIIEKKLYDELYTKKWTNAPFLVCEDMEPSGFPTVRTDGSYWDVKTRLLKESDIKEGGSPYKFLVYDNNWEKLKAEGVEHEYGAFTWFNADQEGVIDETGGFWEGENYDSEKAREGREASQDNLL…	2690837
A0A6L7IWT1	Molybdopterin-dependent oxidoreductase	GS424_002890	Eggerthella guodeyinii	964	MKPLNCTRRTFVKSAAVTGAALGLTSATPFSALAQSEAQPGGEVQKIRSHCRACGKMECATWVWVQDGRVIDITGDESAITSRGNLCAKGKSATQALYHPGRVRYPMKRTNPKGEDPGWVRISWDEAIEAGAKGFQECMDKYGGPAIKSLHGTSRITSYGSMMFGYYVGSPNGGCTAGQICKGPRCESGAMTCFPAHWISLNDGVEVFFQWGTNQEVSNYDNANRVTVDAQVNARKSICVGPRLQNLGKEADIRVHLRPGTDDAFGMGMLNIIVNEMQSFDELFAKKWTNGPFLYVEELAPSGYTWTATLENQSYPLNIETRLLKESDVREGGSTKRFMVWDAKNGRLTYFDAETALWKGESEYVKPTEMTKHGEGYLVEDNGFQVDIDPALDGSYEVE…	2690837
A0A6L7J0R2	Molybdopterin-dependent oxidoreductase	GS424_002910	Eggerthella guodeyinii	1102	MAQLTLTRRSFMKAMAVTGAAASLTAVAEPMQALAEGVDADAGEVKRVRSCCRACGKVECGVWVTVRDGKVVKVEGDESAPQSRGHCCSKSQSSMQALYHPDRLRFPVKRTNPKGEDDPGWVRITLDEAFEICGEKLKEVKEKYGGESIFVMCGTSRVWSLGPYQGMKQLFGTPNAHLAYQVCKGPRHFGGIMTDEMGSPWMEVEAEPSVYVQWGTACEYSNYDSTNRTITDVAHRASKHIVVDPRVTPLGKEADIWLPLRPGTDGALALSWLNWVIENEAYDDTMVRRWSNASFLYVDDKAELTEGWLVEGNGGINMKTKLLTEADLKEDGKYQRFIVWDEANERLTYWDAELGMWEGEEHRIPTTGTWIEHPYKPLVADAWLPDQSTFADPATEPDR…	2690837
A0A6L7IX99	Molybdopterin-dependent oxidoreductase	GS424_002935	Eggerthella guodeyinii	949	MRLSAVTRRSFLQMGMVASIAAGGISASTRQALAETGDAGSSASEVKRVRSCCRACGKMECGVWVTVKDGRAVKVEGDPSAFHSSGNCCSKSQSSIQAAYHPDRLHYPMKRTNEKGQDDPGWVRISWDEAFQTIGQKFNEVKERYGGPSLFCMTGTSRIWCMAGIIGWPRALGTPNTMHAYQVCKGPRHFATQMTCARAFSYLATVDRPSVYVQWGGASELSNYDDSCRTTVDVAKKAATHILVDPRQTNLGRMADVWMNLRPGTDAAIAMSWAHVIIENKLWDDLYVKRWTDCPFLVCEDIEPSGWTERYDMTGSPWELKTKLLKESDLVEGGNPKHMMVWDTLSDSLTYFDVESGLWEGETWKRPEAGRPAPQKNLVPGVAPGWVPDPTPFNPLIDP…	2690837
A0A6L7IXU7	Molybdopterin-dependent oxidoreductase	GS424_002960	Eggerthella guodeyinii	1032	MGKLNLTRRAFTKLTAVTGAALACAAAVAPNAALAEDAGAAARGDDVKRVRTCCRGCGKMECGVWVTVQNGRAIKVEGDQSSFQSSGNCCGKSQSSIQAAYHPDRIYHPMKRTNPKGEDPGWQRITWDEAMEIVGTKFNELMDRYGGQCIFNMAGTSRQWVYGPYAFYKWLFDTPNAHVASEICKGPRRLMGWISSVDGAPWMALRDGPRVYVQWGTAPENSNYDDSCRNLVDKMTEADVHICIDPRLSGSGKEADYWLNLRPGSDGALALCWQHLVIKNDLVDWEFVKRWTNSSFLVVEDREPTGGRYIDLSTPLNNAGIPADVVGTKLKTRLLKESDVVEGGSPRKFYAWNKLANDGAGGLVMWDVDTTQWEGCNHVAPTRDQMEVVYKGTSQEGYL…	2690837
A0A6L7IXX9	Molybdopterin-dependent oxidoreductase	GS424_002990	Eggerthella guodeyinii	952	MANTTQRRSFGTMSRRSFMRLAGVTSAALALTSATAPAALAEEHDSGTVASSDGVQRIRTMCRGCGKMECGVWVTVENGRAIKIEGDESSFASSGNSCSKSQASLQACYHPDRLAYPMKRTNPKGDDDPGWVRISWDEALAEAGTKLNEIKEQRGGNSMFSMCGTSRIYCMASALGMQGILNTANTHQAYQICKGPRHVATGMVSARAYSWMATVDRPSVFVQWGGASELSNYDDSCRTTVDAAVKADKHIIVDPRQTNLGKEADIWNPLRPGTDGAVGLGWLNVIMENNLYDELWVKRWTNGPFLVCEDIEPSGWQQMGAGGPEEIKTRLLKESDVQEDGSPKRFMVYDQLNQRLTYFDADTGYWEGEQPRTLTGKEAQQKHLAPGVTQGWVPDPTGF…	2690837
A0A6L7IWJ9	Molybdopterin-dependent oxidoreductase	GS424_003015	Eggerthella guodeyinii	987	MFKANMTRRGFAKLAAVVGATVSSNAFLSGRALADVSGSSAGASDTKIVRSCCRACGKNECGVYVTVQDGRVVKVEGDADTAFHSMGNCCTKSQASIQAAYHPDRLYHPMKRTNPKGEADPGWVRITWDEAYATIAEKFQEIVDKHGPEALFFMGGTSRIWTQHAYAAWPQMFGSPNSVTAWQICKGPRHFATDLVSEYEFSWMATTDRPRVFVAWGGASEISNYDESCRTTVDIAKTADSYICVDPRTTNLGREADLHQHLKPGTDGALALAWTNVVIENGLYDDLYVKRWTDAPFLVVEGMKPSGGVPVAQKLAWWPGKPMATRLLKECDLREGGSPLRFMVWDELAGSDEAHPLHENDPSGHLTYFDAQTGLWEGEPDEIWDKFRENPQPNLPKQT…	2690837
A0A6L7IWI1	Molybdopterin-dependent oxidoreductase	GS424_003035	Eggerthella guodeyinii	1002	MGKTTVTRRAFAQLAAATGAIAAMGVGTRPAVALADGNSGAAGERGIKKIRSCCRGCGKVECGVWVYIQDGKVVRTEGDETCFNTMGNHCSKGQASIQAAYHPDRIKFPMKRTNPKGSEDPGWVRISWDEAYRTIADNIMQLREKYGPESLFTWCGTGRQWCMQSDAGMALELFGTPNIIAAYQVCKGPRHFSSRLDNVQAWSWSEVINHSTKYVQWATDPSVSNYDDSSRLVIDVAREAEAFIVVDPRLSNLGRTAKYWLNLRPGTDNAMALGWCHIILKHDLVDWQFVKRWSNASFIVVPDMDPSGYTEAVQNTKSPYEYRTRLLTEADIDPSMVDWEIEGEGNPKRYLVYDQINRRWTYWQADPEDAHWEGETWTKQTSGFTQDVSRLRDDESKVA…	2690837
A0A6L7IWP2	Molybdopterin-dependent oxidoreductase	GS424_003055	Eggerthella guodeyinii	948	MSKISVTRRSFVKLAAAVGASAALTGTEAGVALAESSESSKPEVKRIRSCCRGCGKMECGVWVTVSDGRVVKIEGDESAFQSQGNCCTKSQASLQACYHPARLKHPMKRTNPKEEGDPGWVRITWEEAFQTMSEKFSELAEKYDGSSLFGMGGTSRIWSMAPYGALGNAMGGSNNKYTPNQVCKGPRWYATGMVSSNAFSFMAVVDRPKVYVQWGGAGEISNYDDSCRTVVDCASNADTYISVDPRKTNMGHEADIWNNVFPGTDAVLALSWAHVIIENDLFDELYVKKWMDAPFLVCEDIEPSGWTLPGRSSYDIKTRLLKESDLQEDGSPQRFMVWDTVGNRLVYFDASTGLWEGETWTPSTKGKEAAQDLPDGVVQGFVPDATGFGVEDGFEVEID…	2690837
A0A6L7J001	Molybdopterin-dependent oxidoreductase	GS424_003075	Eggerthella guodeyinii	964	MGELLMTRRAFAKVMAVTAAAAGFTGAQPALADTEPAASSGEVKRIRSACRGCGKMECGVWVTVQDGRVVKTEGDESAFQSAGNHCAKGQASLQAAYHPDRLMYPLKRTNPKGQEPGWVRISWDEAYRSTVEAIHKNQEKYGNETCFFMGGTSRIWAMGPYGALKQCFGSPNGIQANEICKGPRFYATKLNDSNAYSWMEVVGRPRVYVQWGGASELSNYDDSCRTTVDVATRADKHILVDPRQTNLGKEADIWVNLRPGTDGAVANCWANVIIENELYDDLYVRKWMNAPMLVVEEESFEPTPSSSSAQTAKVRTRLLKESDLVEGGADTRFMVLNEITNELSWYDAGGDNPGWEGEDWVPATEGKEAHQPGLDLTGQTQGFVLDYVPFPDGLLPALH…	2690837
A0A6L7IVZ1	Molybdopterin-dependent oxidoreductase	GS424_003700	Eggerthella guodeyinii	1002	MLESSLTRRSFFKIAAATAGAALVASETASTLLESPGSAYADTEDEIKIIHSTCRGCGKMECGNLVTVKNGRVVHIEGDHRAVASRGNLCVKGRAAVQALYHPDRIRYPLIRTTPKGQDPQWKRVSHDEAIKYMADGLNSVIEKYGQHAIKTLHGTGRITTYATEAYPTYLLQTANTGSPAGVICKGPRLSAAAMICFPGAHWCNLIDGQKVNFQWGTNQEVSNYDNSCRVTVDEHVKAETTICVGPRMQNLGKEADIWLDLRPGTDDAIALGLLHQCVLKLKSYDELFVKKWTNAPFLYCEDIEPTGWTWAQWGDLEGKQEMGSYPLEVRTRIVKESDLVEGGDVRKMAYWDAKSNSLQFFDTKNCLWEGQTEYQYPDIDRDCTEYKGGILATDPGFP…	2690837
A0A6L7IZ23	Molybdopterin-dependent oxidoreductase	GS424_006265	Eggerthella guodeyinii	997	MEKLNVSRRSFVKMAVATASIVAVSSGGSLVALADEGDSATAENDVRRVRTVCRACGKMECGVWVTVQDGKAIRVEGDQSCFTSRGNCCTKSQSSIQACYHPDRLRYPMKRTRPKGEDPGWERISWDEAMKVSAEKFAEVKEKYGGTGIFTMNGTSRMWAMGGYATLAILTGAVNHHVASCICKGPRFLTTSTTDEYGSNWMTSAEEPRVYVEWGGNIEYSNYDDSCRSVVNAVSKAEAFISIDPRMTGIGKEADYWLNVRPGTDQAIALAWAKIIYEHDLMDELYMKRWSNGPFLVVEDMEPSGGWMIDNSGAHDMKTHLLKECDIVEGGSYQKFFVHDANKARDGKVGNDALSFYDVEVTQWDGESITTDDAMSNGRVAKEGTPFEGWLPAPTQFKS…	2690837
A0A6L7IPG4	Molybdopterin-dependent oxidoreductase	GS424_017405	Eggerthella guodeyinii	1193	MANLSLTRRSFLKASAMAAAATTVGFAATPSTALAEGEDASAGEIKRIRSCCRACGKVECGVWVTVQDNKVIKVEGDESNAHSRGHCCAKSQSSMLALYHPDRLRYCMKRTNPKGEDDPGWVRITLAEAFDESGAKFKEIVEKYGGEANFAMGGTSRVWAQPPYGTLKSIFPTPNAHLAYEICKGPRHFGGILTDEIGSPWMEVEQGPLVYVQWGTAAEYSNYDSTNRTVVDCSQRAYKHILVDPRMTPLGKEADVWLPLRVGTDLCLALGWLKWILDNEAYDDAFVRRWTNAPFLWNPEEDGRTAKGWFMEMNGGIDMESRILTEADCDPEWINQYWDYEGRYQRFICWDENNNKPTYWDSEACQWEGEKHKIPTTGTWIEHPYKPIIADAWLPDPSK…	2690837
A0A6L8RMQ7	Molybdopterin-dependent oxidoreductase	GT610_01150	Eggerthella sp. BIOML-A3	1193	MANLSLSRRSFLKASAMAAAATTVGFAATPSTALAEGEDASAGEIKRIRSCCRACGKVECGVWVTVQDNKVIKVEGDESNAHSRGHCCAKSQSSMLALYHPDRLRYCMKRTNPKGEDDPGWVRITLAEAFDEAGAKFNEIVEKYGGEANFAMGGTSRVWAQPPYGTLKSIFPTPNAHLAYEICKGPRHFGGILTDEIGSPWMEVEQGPLVYVQWGTASEYSNYDSTNRTVVDCSQRAYKHILVDPRMTPLGKEADVWLPLRVGTDLCLSLGWLKWILDNEAYDDAFVRRWTNAPFLWNPEKDGRTAKGWFMEMNGGIDMESRILTEADCDPEWIGQYWDYEGRYQRFICWDENNNKPTYWDAEACQWEGEKHKIPTTGTWIEHPYKPIIADAWLPDPSK…	2584640
A0A6L8RRH5	Molybdopterin-dependent oxidoreductase	GT610_03680	Eggerthella sp. BIOML-A3	1047	MGELNLTRRAFTKLAAVTGAAVACTAAAPNAALAEDAGAAARGDDIKRVRTCCRGCGKMECGVWVTVQNGRAVKVEGDQSSFQSSGNCCGKSQSSIQAAYHPDRIYHPMKRTNPKGEDPGWQRITWDEAMQTIGEKFQQIIDRYGGQSIFNMAGTSRQWVYGPYAFYKWLFDTPNAHVASEICKGPRRLMGWISSVDGAPWMALRDGPRVYVQWGTAPENSNYDDSCRNLVDKMAEADVHICIDPRLSGSGKEADYWLNLKPGTDGALALCWQHIIIEHDLVDWEFVKRWTDASLLVVEDMEPTGGRYIDLSSPVQVPPLEDLIGTKLKTRLLKESDLKEGGSPHKFYAWNKNANDGAGGLVYWDADATQWEGCNHVAPTRDQMEVVYKGTSQEGYLPP…	2584640
A0A6L8RRL3	Molybdopterin-dependent oxidoreductase	GT610_03700	Eggerthella sp. BIOML-A3	1102	MTQLTLTRRSFMKAMAVTGAAASLTAVAEPMQALAEGVDADAGEVKRVRSCCRACGKVECGVWVTVRDGKVVKVEGDESAPQSRGHCCSKSQSSMQALYHPDRLRFPVKRTNPKGEDDPGWVRITLDEAFEICGEKLKEVKEKYGGESIFVMCGTSRVWSLGPYQGMKQLFGTPNAHLAYQVCKGPRHFGGIMTDEMGSPWMEVEAEPSVYVQWGTACEYSNYDSTNRTVTDVAHRASKHIVVDPRVTPLGKEADIWLPLRPGTDGALALSWLNWVIENEAYDDTMVRRWSNASFLYVDDKPELTEGWLVEGNGGINMKTKLLTEADLKEDGKYQRFIVWDEANERLTYWDAELGKWEGEEHRIPTTGTWIEHPYKPLVADAWLPDQSTFADPATEPDR…	2584640
A0A6L8RP64	Molybdopterin-dependent oxidoreductase	GT610_03820	Eggerthella sp. BIOML-A3	1017	MGNLTMSRRTFVKTAAITGAAAAAFGASTHTALAEETYSSVSGNDTVAVKTCCRGCGKMECGVKVIVQNGRAIRVEGDEGAFQSMGNCCTKSQSSIQAAYHPDRLHYPMKRTNPKGEEPGWQRISWDEAMQSIVDNFMDIKAKHGGEAIACQVGTSRIWCMHSESILKNMLETPNNVEAWQICKGPRHFATTMVSQFAMSWMETITRPKVYVQWGGASELSNYDDSCRTTVDVASRADVHISVDPRMANMGKEADYWQHLRPGTDGALALAWTNVIIEKKLYDELYVKKWTNAPFLVCEDMEPSGFPTVRTDGSYWDVKTALLKESDIKEGGSPYKFLVYDNNWEKLKAEGVEHEYGAFTWFNADQEGVIDETGGFWEGENYDSEKARQGREAAQDNLL…	2584640
A0A7K3HXV6	Molybdopterin-dependent oxidoreductase	GT613_01860	Eggerthella sp. BIOML-A4	1193	MANLSLSRRSFLKASAMAAAATTVGFAATPSTALAEGEDASAGEIKRIRSCCRACGKVECGVWVTVQDNKVIKVEGDESNAHSRGHCCAKSQSSMLALYHPDRLRYCMKRTNPKGEDDPGWVRITLAEAFDEAGAKFKEIVEKYGGEANFAMGGTSRVWAQPPYGTLKSIFPTPNAHLAYEICKGPRHFGGILTDEIGSPWMEVEQGPLVYVQWGTASEYSNYDSTNRTVVDCSQRAYKHILVDPRMTPLGKEADVWLPLRVGTDLCLSLGWLKWILDNEAYDDAFVRRWTNAPFLWNPEKDGRTAKGWFMEMNGGIDMESRILTEADCDPEWIGQYWDYEGRYQRFICWDENNNKPTYWDAEACQWEGEKHKIPTTGTWIEHPYKPIIADAWLPDPSK…	2584641
A0A7K3I1T3	Molybdopterin-dependent oxidoreductase	GT613_08700	Eggerthella sp. BIOML-A4	962	MGKLHMSRRDFVKVSVVTGAAFGISALAEPSLAVADDAVDKPVGGDIKRIRTGCRGCGKMECGVIAVVQNGRVVRMEGDPTAFQSMGNCCTKSQAAIQAAYHPDRLHYPMKRTNDKESDDPGWVRISWDEAMTTIVSKFDELQARYGGESLFGMCGTSRVWCMFGASNGMYLWDSPNIVQAWQICKGPRHFATLMCSSFADSWMETVAHPDVYVAWGGASEMSNYDDSCRTTVDVATRSTTHICVDPRETNMGKEADFQLHLRPGTDGAMALAWTNVIIENNLYDELFTKKWTNGPFLVCEDMEPTGWTEASPIVMTPFELKTHLLKESDLLEDGSPKRFMVWDNLAGRLTYFDSETGFWEGEEWTKPTAGKEASQENLAPGFHQGFVIDPTPFDPEID…	2584641
A0A7K3I1L5	Molybdopterin-dependent oxidoreductase	GT613_08815	Eggerthella sp. BIOML-A4	1017	MGNLTMSRRTFVKTAAITGAAAAAFGASTHTALAEETYSSVSGNDTVAVKTCCRGCGKMECGVKVIVQNGRAIRVEGDEGAFQSMGNCCTKSQSSIQAAYHPDRLHYPMKRTNPKGEEPGWQRISWDEAMQSIVDNFMDIKAKHGGEAIACQVGTSRIWCMHSESILKNMLETPNNVEAWQICKGPRHFATTMVSQFAMSWMETITRPKVYVQWGGASELSNYDDSCRTTVDVASRADVHISVDPRMANMGKEADYWQHLRPGTDGALALAWTNVIIEKKLYDELYVKKWTNAPFLVCEDMEPSGFPTVRTDGSYWDVKTALLKESDIKEGGSPYKFLVYDNNWEKLKAEGVEHEYGAFTWFNADQEGVIDETGGFWEGENYDSEKARQGREAAQDNLL…	2584641
A0A7K3I514	Molybdopterin-dependent oxidoreductase	GT613_15085	Eggerthella sp. BIOML-A4	1047	MGELNLTRRAFTKLAAVTGAAVACTAAAPNAALAEDAGAAARGDDVKRVRTCCRGCGKMECGVWVTVQNGRAVKVEGDQSSFQSSGNCCGKSQSSIQAAYHPDRIYHPMKRTNPKGEDPGWQRITWDEAMQTIGEKFQQIIDRYGGQSIFNMAGTSRQWVYGPYAFYKWLFDTPNAHVASEICKGPRRLMGWISSVDGAPWMALRDGPRVYVQWGTAPENSNYDDSCRNLVDKMNEADVHICIDPRLSGSGKEADYWLNLKPGTDGALALCWQHIIIEHDLVDWEFVKRWTDASLLVVEDMEPTGGRYIDLSSPVQVPPLEDLIGTKLKTRLLKESDLKEGGSPHKFYAWNKNANDGAGGLVYWDADATQWEGCNHVAPTRDQMEVVYKGTSQEGYLPP…	2584641
A0A7X7N1X1	Molybdopterin-dependent oxidoreductase	GX562_01900	Coriobacteriaceae bacterium	554	YWLPVRPGTDAIVAMAMLNVIIAEDLYDHEFVDSWTYGFELMAERVADKTPEWASPLCDVDPEVIRGAARLIATSSSCACQWGLAFEQQIAALGVTETVADIMAITANIDNPGGNALYRCAFLIEKRYGLGDDYIDKDTYAKKLIPTVSGINESNIVSCADSDAILSALETGEPYMIQMFWIQSSNALACASMDPARTYNALMKVPFIVVADPFMTPTAQALADIVLPVAMSCERNSCRTWWTPVRTMVKVTEYYEAKSDEWIVLQLGKRIKPEHWPWADDTEFCTWYLTDQLAPNGTQYNRTWKETVENPGTNCCNGTEYWDWDATYHKYAKGLLRPDGQVGFNTPTGRIELWSFGYNHWGVDPLPFHVEPPESPLSTPETYKEFPIILSGGGRSFEF…	2011094
A0A7X7N4E9	Molybdopterin-dependent oxidoreductase	GX562_07265	Coriobacteriaceae bacterium	799	MEFVNDIGKPWQYEEDGFSVIRTSMWSPPGCHPVGCGLKLYVKDGVLDHVEGDENNPVTKGRLCPRCLALKDYVYNPSRVIYPMKRDPKDRGKADKWERISWDEAFAMIKEKRDYFAETYGPECMAVLSGTGRSGGIMVSDMAQAVLGTPNACYTQSGYACYQPRSAACSHVLGAYYPEIDYAGGLEGTYDNPVFVVPETIVVWGKEPLPSNGDGLWGHAVIDLMKRGAKLISVDPRVNWLSTRAAVHLRVRPGTDTAMAMAWLWVIINEDLYDHDFVEYWCYGFDEFKARINDPEKGITPEKAAEICEVPVEDIYKAARLYASSKPASIAWGLALDQNQNGNQAGHCLLSLMAITGNIDVPGGQIIAEIDAAPGVGEDGAPIEMEVNLDKADASADGT…	2011094
A0A842J8H1	Molybdopterin-dependent oxidoreductase	H7313_01835	Gordonibacter massiliensis	826	MEFKNDLGKPWKFQDGDFTVVRSSVWSPPGCHPVGCGIKIYVDKDGRLDHIEGDENDPITHGRLCPRCLALKDYVYNPSRVVYPMRRAKEERGNADAWERCTWDEALDLVMDNWKRLTEQHGRETMAIFVGTGRDGMLSQDFQLSIFRTPNLAYTQSGYACYQPRMMSSQMVLGALYPELDYAGGLEGGYDDPQYEVPELMVLWGKMPLASNPDGFFGHSVIDLMKRGAKLVTIDPRVNWLATRSVVQLRLRNGTDAALAMALCNIIISEDLYDHDFVERWCYGFDEFAERVAYMKPEDAAEICEIPVEDIYRVARMYAAAKPAAIAWGLAFDQNTNGMQAGHCVLGMICMTGNLDVPGGNIVADLSMPEDITGSAAEGQSAHNTDTRAFITEGWYQMT…	1841863
A0A842J8Y5	Molybdopterin-dependent oxidoreductase	H7313_02365	Gordonibacter massiliensis	745	MKDKGYQIVSHQKPYQYREGDLTVTRGGAWSGPGCHLGCGVLLYTDDEGKLVKVEGDPEDPSTGGRLCMRCLDAPEVVYNKDRILHPLVRDRADRGKDRWKQASWDEAYDLVAENFNKIKQEHGAESVVFAQGTARDISAYITRLAWSFGSPNYTGFLSGQACYLPRVAGCAATTGAMWVCDCSQQFLDRYDNPDYHVPEIMFVWGNYPLKSNADGFFGHWVIDLMKRGMKIVMIDPRVTWLSNKAEMHLRVRPGTDAALALAMIDVIIEEGLYDREFVESWCYGFEELAERARQYPPEAVDETTWVPADQIREAARLLAGAESACLQWGVAVDMTREAVPAGQAMLALFEITGNIDNPGGMIAPPEILAYSGGWGREFISDEQWAKRIGLAEYPLYNF…	1841863
A0A842J8Y9	Molybdopterin-dependent oxidoreductase	H7313_03990	Gordonibacter massiliensis	746	MEKSEGITIPHEKPWQYQEGEYTVTRGSAWSGPGCHLGCGVLLYTDKEGKLVKVEGDPENPMTEGRLCVRCLDMPEIVNHKDRLTYPMKRAREDRGKNKWERVSWDEAYDIVEREFNAIKEKYGAESVVFIHGTGRDIAPWQSRLCWSFGSPNYGNVLSGNACYLPRVAGMAATTGSFWIADVAQHFTDRYDHPGWTMPEVMFVWGNNPIIANSDGFFGHWVIDLMKRGMKTVVIDPRVTFLAAKADLHLPIRPGTDAALALGMLNVIINEEIYDREFVDCWCYGFDELKERVQEYPADRVAEITWIPEDKIVRAARMLAAAKPATLQWGLAIDMTREAIPAGQAIAALFQITGNIDCPGGLVPPAEIMAYSGGWGRDLLPEEQEPKRLGLDRYRLLQM…	1841863
A0A842JFF8	Molybdopterin-dependent oxidoreductase	H7313_04805	Gordonibacter massiliensis	750	MVEKRDYITVEHEKPYRYDEDGLHVTRGCGWSAPGCHLGCGVLLYTDTHGKLVKVEGDPENPFNQGRLCVRCLDLPEVVYSPDRILHPMKRDPKNRGKNRWEQVGWDEALDEIAQIMLDAKEEYGPESVAFYSGTGRDIGQYITRLCWGFNSPNFVFMMSGQSCYSPRVAGCFSTSGSFWVGDYAQQFPDRYDNPQWQQPELIVIWGNNPVVSNSDGLYGHWVVDCMKRGTAAIVVDPRLTWLASRAELFLQIRPGTDGALALGMVNYLVENDLYDHEFVDLWCYGFDELAKRAQDYPLDEVAEITEIPAEEIAAAARRIGEAERAILQWGVAIDQIKETIPTAQAVLALFEITGNIGKPGTMQQPASILNYAAGWGSEFLTPEQEAKRIGQEEHPLIK…	1841863
A0A842JA00	Molybdopterin-dependent oxidoreductase	H7313_06270	Gordonibacter massiliensis	744	MAEGYRIVQHDKPFQYQEGGFDVTRGCAWTGPGCHLGCGVIMYTDEEGKLAKCEGDPEDPWTNGRLCMRCLDVPEVTHHKERLQYPMKRAREDRGLDKWERITWDEAYDLITDEFMAMKEQYGAESVIFAQGTGRDIAAYITRLSWSFGSPNYTGLLSGQACYLPRIAGMAATTGAPWIPDAAQQFPERYDHPDYEVPEVMFVWGNYPLKSNIEGFYGHWVIDLMKRGMKLVTVDPKVTWLATKSELHLRVRPGTDAALALGMMNVIIEEDLYDHEFVDNWCYGFDELAARAKEFPVERVSEITWVPADKIVAAARMLGNAKNSTLQWGVAVDMTREAMPAGQAILALWEITGNMERPGGMIVAPEILSVAGGWGREILGQEQEAKRIGIQKYPLFNFG…	1841863
A0A842JBZ8	Molybdopterin-dependent oxidoreductase	H7313_06530	Gordonibacter massiliensis	771	MEDYYESHKGQVEWQDGDYTVTRTTVWSGPGCHDGCGVLYYTKGGKLEKVEGDPDCAYNQGTLCMRCLEMPEAVNNPRRPTRPLKRVGERGENKWEGITWDEAYDIIEAKVRSIWDEYAPESIACMIGTGRANCWQVPYLCYSAFGSPNFCLGFLSGESCFQPRSAAMASMNGDFLIADCSQQFEKRYDTENTEWRVPEIIVNWGCNAVASNSDNFYGGWIVDCMQRGTKLITVDPSLTWLAARSEVWLRLRPGTDGALALAMLNVIIEEDLWDHDFVENWCYGFDELAERVKEWTPERSAEICWVEADTIRAAARRYAEAKPAAIQWGLPIDQAVMGIPTAQAINALWAITGNTDVPGGNIIIRNAFDQNVSYNYGYNNLPAEVQAKRIGAEYPLMSK…	1841863
A0A842JDL3	Molybdopterin-dependent oxidoreductase	H7313_06540	Gordonibacter massiliensis	788	MSQDYYESHRGEWQWQDGEYTVTRTTAWSGPGCHDGCGVLYYTKNGKLEKVEGDPDNPFNQGTLCMRCLEMPEFVNNPTRLGHPMKRAGERGENKWERITWEEALDIIEEKVRAIWADYGPESIVCHIGTGRNNCDQIPYLCYAAFGSPNFSMGYLAGDSCFCPRSASMASQNGDFMIADCSQQFEKRYDESTGWRCPEVIVNWGCNAIVSNSDNFYGGWIVDCMQRGSKMITVDPSLTWLAARSEYWLRVRPGTDAALAMAMLNVIISEDLYDHDFVECWCYGFDELAERVSDWTPERAAEVCWVEAEDIVGAARLYAQAKPAAIQWGLKLDQTTNATATACAVNSLWVVTGNVDNPGGNIVIRNAFDQNLSYGYGYHLLSPEVQAKRLGAEFPLMSR…	1841863
A0A842JIX8	Molybdopterin-dependent oxidoreductase	H7313_06815	Gordonibacter massiliensis	779	MEKQFDHEWQTPQPDGSTIFRTCAWSPPGDHPVGCGVELHVKDGKLVHVEGDETHPITQGRLCPRCLALKDYTYDPKRIIHPMKRDPAKRGQSDAWEQITWDEAYEIIQEKVADIEQKYGREAIVVYGGTGREACMFYYPVAFSVLNTPNLCYAQSGWSCYGPRSSVADYILGAGYPEIDTGYFPDRMDNPEYELTEVAVCWGKMPLWSNGDGFFGHSLIDMMKRGTKIICIDPRVTWLGSRKGNMTLQLKPGTDASLALGILNVIINEDLYDHDFVDNWCYGFDELAERVNEYPLELVEKQTWVPADQIRTAARVMANAHPMCILWGLAIDQNKNGVQAGHAILSIMAITGNIDVPGGLTVGDPSVRLGHWCTDSRQYLSDEIWEKRIGVDKWPAFAA…	1841863
A0A842JIN0	Molybdopterin-dependent oxidoreductase	H7313_07020	Gordonibacter massiliensis	749	MEDRGYTFVEHEKPLRYEEGDLTVTRGSAWTGPGCHLGCGVLMYTDEDGRLVKVEGDRENPFNQGRLCARCLALPEVVNHENRLTHPMKRAREMRGKDAWERISWDEAFDLIADTFLALRDQYGPECVTFWQGTGRDIAPWITRLAWSYGSPNYTVALSGTACYAPRIAGCRVSSGAFWLGDYSQQFADRYDNPEWNVPGMILIWGNNPVVSNSDGLYGHWVTDCMKRGSKIIVVDPKRTWLASKSEVFLQLRPGTDAALAMGMLNVMIEEGIYDKDFVDCWCYGFDELAERVSAFTPEKVESITWVPADKIRAAARAFAAADGAIVQWGVAVDMTKETLPAGQAISALFEITGNVDVPGGMIAPPSILYYAAGWGRELIPEEIRQQKKIGNDVYPLFK…	1841863
A0A842JJF9	Molybdopterin-dependent oxidoreductase	H7313_08315	Gordonibacter massiliensis	768	MSELTRVSETPRVTELEDGTKVYRTAQWSPPGCHGVGCGLRAFVKDGKLVKVEGDPDQPITNGRLCVRCLTLPEYLYHEDRLLHPMKRDRRFRGQPDKWERITWDEAYDIIVEKYRELTEKYGPDTVSVWTGTGREASAYQFQTCNQVFHSRTAIHANGGWSCVIPRQTAMDWLLGCAYVEYDGAFGFKDRYDDPRYELPKYMLIWGRDTLWSNPDGLFGHSTVDMMKRGMKIIVVDPRANWLARHAAYHFQIRPGTDAALAMALNAVIIQEDLYDHDFVEKWTYGFDEYAERCCTMTPEMAAEICEVPVEDIYAAARCLAQKPCTASVGLKTDQNPNTLQICHAIWGIFAICGNLDNPGGVKLGQTMLNGGSTGRKGVGMLVEEEDKNPIPIAGHDQY…	1841863
A0A842JHV2	Molybdopterin-dependent oxidoreductase	H7313_08345	Gordonibacter massiliensis	770	MRECFDPQVYKKDWQYQEGDLTVTRTCQWSAPGCHQGCSILFYTDKDGKLVKVEGDPNSPVTDGRLCMRCLAMVEAVYHPDRIIHPMKRARGDRGKDAWEQITMDEAYELCIEMVKDTTEKYGAKSICTGAGTGRNATWQSNVLGQGAFGTPNDNCGLLAGNCCYTPRMQGMNAVLGDTFIADCGQLNEARFDHPEYRRPDLFIIWGNNPLRANADGFFGHWIIDCMRRGSELFVVDPQVTWLSAHARLYVQVRPGTDAALALAIGHVMIEEELYDKEFVDCWCYGFDEYRERVKDWTPERAAEICWCPAEKIYEAARLIGTAGVTTLQWGVAFDQTKWANGTAHAAVAVQALTGNIDNPGGFVGINFGYVQSDIRENIAKSLPSVREGRLGDDGNWGL…	1841863
A0A842JJZ2	Molybdopterin-dependent oxidoreductase	H7313_08650	Gordonibacter massiliensis	747	MDEKRSYVFVDHDKPWRYEEDGLTVTRGSAWSGPGCHLGCGVKLYTDAEGALVKVEGDRENPFNQGRLCIRCLDLPEVVYNDRRLLHPMKRDRADRGKDAWRRISWDEAYDEIEARLKDIRERYGAESVLFMQGTGRDIATWISRLAWSYGSPNYGFPLSGLACYLPRVSGMYSTTGSFWVCDCSQEFPDRYDNPAYEVPEVMVLWGNNPIVSNSDGFFGHWVIDLMKRGMEIVVVDPRMTWLGRRAALQLPIRPGTDAALALGMLNVIVNEDLYDHDFVDKWTYGFDKLAERVQDYPPDKVANITWIPEEKIVQAARRFATAERACIQWGLAVDMTREALPAIQAIAALTQITGNIDRPGGMIIPPEILFYGGGFGADLLSDEQTAKRIGLEKYPLLK…	1841863
A0A842JC17	Molybdopterin-dependent oxidoreductase	H7313_08665	Gordonibacter massiliensis	749	MTETKYHLVEHEKPFKYDENGLHVTRGSAWSGPGCHIGCGVLLYTDDDGKLVKVEGDPENPYNKGRLCNRCLALTEVVYSPDRITSPMKRDPAHRGEDKWEQITWDEALDLVYDRFTEIKEKYGAWSIPFVQGTGRDIAAWITRLAWSFGSPNYMFNMSGMACYLPRVAGCAATTGNFWVGDFSQQYPDRYDNPEWEPAEYIMVWGNNPLIANSDGFYGHWMVDVMKRGSKLIVVDPRLTWLAYKAEYWLQIRPGTDAALALGMLNVIISEDLYDHDFVDRWCYGFDELAQTAAAYPADKVASITWVPEEKIVGAARTWANARCGIVQWGLAVDTTKESLPAAQAIGALWQICGFCEKPGCMIVPPEILAYSGGFGGELVTPEMDAHRIGLDKYSLLKF…	1841863
A0A842JHV0	Molybdopterin-dependent oxidoreductase	H7313_08690	Gordonibacter massiliensis	793	MADHGIEGYNNSGVSTQLVGDYQFVDHEKPWRYQEGDLTVTRGSAWSGPGCHDGCGVLLYTDKDGKLVKCEGDPENPYNGGRLCVRCLDVPEVVYHKDRLLYPMKRDPKDRGKDKWERISWEEAVDLVVDTFMDIKEKYGAESVVFGQGTGRDIAAYITRLCWSFGSPNYVLFLSGCACYLPRVAGFAATAGSFWVADCSQEFADRYDNPQYQVPETMFVWGNYPLRANSDGFYGHWVIDLMKRGMELVVIDPKVTWMSTHSKLHLAIRPGTDAALALGFLNIIINEDLYDHDFVDRWTYGFDELAERVQEYTPERIAEITWIPEEKIRAAAHILAESKPCTMQWGVAVDMTKEALPASQAIAACFQITGNVDVPGGIIAPPEILNYAGGWGRELCPEE…	1841863
A0A842JJT6	Molybdopterin-dependent oxidoreductase	H7313_08895	Gordonibacter massiliensis	799	MEYNNEYNMDLYPKKLHWKEGDLTATRTTMWSGPGCHEGCQVIFYTDDDGKLVKVEGDPNSPFNQGRLCMRCLELPELVNHEERLRYPLKRAGERGEDKWERVSWDEAYDLIEQKVREFQEKDGPESIISMIGTGRNVSQVIAHNQYANFGGPDLTLCFLSGDSCMLPRTALCYVVMGNQWVADMSQFRPDRYENDPEWQIPECIVIWGTNPVVCNSDAFLGHWIVEAMKRGSELVTIDPQLTWIASKSKYWLRLRPGTDAALALGMMNVIIGEDLVDHDFIDKWTYGYEALAERVKDYPVEKVAEICWVEPELIVEAARFYAKAHPSTIQWGLAVDMSKIGTPTAHAIACLAGITGNIDNPGGNILIDQACGLEFGYNSGIEYLKEGMVEKRLGNSKY…	1841863
A0A842JEW5	Molybdopterin-dependent oxidoreductase	H7313_08930	Gordonibacter massiliensis	788	MREEDYKAAKAVKLDTLADVNDLGKPWRYEEDGMTVTRTCPWSPPGCHPVGCGLKLYVNDEGRLVKVEGDENHPVTQGRLCPRCIALKDYVYNPARILTPLKRDRADRGKAEAWEECSWDEAFAIVKENYERICAEYGPESIIGMSGTGREGGTMSLYPTMVFGTPNYCYMQSGYACYTPRLAAAAYITGTTYAEWDYSGALPGRWDDERYELTECIVMWGKAPLESNPDGFFGHAVVDAMRRGTRIIQIDPRVNWLSARADIHLQLRSGTDTALAMAMLNIIIDEDLYDHDFVEYWCYGFEQLAERVRTIPPEKAAEICEVPVEKIYAAARMYAAAKPAAIMWGLAVDQKTDGMQNSQCIISLQAITGNLDRPGGQLLPGADAGHNELGFGYKECIPD…	1841863
A0A842JHZ9	Molybdopterin-dependent oxidoreductase	H7313_08940	Gordonibacter massiliensis	776	MKIFKGQGTSDLGKPWRYEEDGLTVIRGCAWSPPGCHPTGCGIKTYVNDQGELVKIEGDENHPITNGRLCVRCLTIPDYVYNPDRVRYPMRRAREDRGKDAWERITWEEAFDLLAEKVSYYKERYGAESILLMGGTGREGGPMLPAYAHSALGTPNACYTQSGYSCYIPRVAGTTYVLGATYPEMDYAGGLHGRYDDPAFTLPELIVFWGKEPLPSNGDGLFGHAAIDMMRRGAKLMSIDPRVNWVATRADWHLRLRPGTDAALGMAMLNVIISEDLYDHDFVEKWCYGFDELAERVQSMPVDKAAEICGIDADLIREAARVYATSKPAQIAWGLAIDQKSNGVQAGHCVLALEAITGNIDVPGGQLIGDVNDGLELGFGWNNLGPELQSKIMGIKEYP…	1841863
A0A842JI90	Molybdopterin-dependent oxidoreductase	H7313_08975	Gordonibacter massiliensis	803	MTEWKRQEGEETIFRTCAWSPPGCHPVGCGLQVHVKDGKVTKVEGDPEHPITKGSLCTRCLALPEYIYHPDRITHPLKRAREDRGKDKWERCTWDEATDLIAQNAREITEKYGAEAICVFGGTGREGNNWYPQWANLVFGTPNSVYAQAGWSCYGPRMTNTAFMIGGGYPEIDYAQKFEDRYEHEGWVAPECILIWGKEPLRSNPDGLYGHAVIEMVRAFGTKLICVDPRVTWLGTRSEEVLQLRPGTDTALAMAFIYVMAHDDLVDHDFIDKWCYGYEQLVERVQDMPPAKAAEICGVPEEQIWRAARLYGNAKPSSVAWGLAVDENPNGTQLGQCLIALMAITGFIDAPGGTTLGMGDDQGNVVRDGGSISADEKVDDATDSTLELAFKNDIMTEET…	1841863
A0A842JDI1	Molybdopterin-dependent oxidoreductase	H7313_09020	Gordonibacter massiliensis	856	MEFKNDLGRPWKYEDGDFTVVRTSMWSPPGCHPVGCGLKLYVDKDGRLDHVEGDENNPITKGRLCARCLALKDYVYNPSRVIYPMKRDPKDRGRHDKWVRVTWDEAYALIKEKRDYFRDTYGPESMAVFSGTGRSGGILVADMAQAVLGTPNACYTQSGYACYQPRSMSCSHVLGAYYPEMDYAGGLEGTYDNPVYRVPEVIVMWGKMALASNGDGLWGHAVIDLMKRGAKLISVDPRVNWLATRAEVHLRVRPGTDTALAMAWLWVIINEDLYDHEFVEKWTYGFDEFAARINDAELGMTPEKAAEICEVPVEDIYRAARLYAAAKPASIAWGLAFDQNQNGNQAAHCVLALMSICGNIDVPGGQIIAEIDPAPGVEDDAQAQAAAEAAAVEGSTLDI…	1841863
A0A842JJW7	Molybdopterin-dependent oxidoreductase	H7313_09045	Gordonibacter massiliensis	807	MADYLEFLEKLDRKAYHEGEWQWQEDDFTVTRTTHWSPPGCHMGCGVLLYTKDGKLEKVEGDPLNAVANGKLCMRCLDLPEAVNHPDRLKYPLKRAGKRGEDRWERISWDEAYDEITEKVLAIKEQHGSESIVVVHGTGRNIGWQVPYFASACMETPNVSTFGFTGFACYLPRMIGTSAKYGDMIIVDASQAHHDRYANPDWQVPGVVLVWGNEPIKSNADGFLGHWLVQCVQMGSKIISVDPRLTWWGARAAYWLPVRPGTDAVAAMALLNVVIGEDLYDHDFVDCWTYGFEALAERVADKTPEWAAEICDVDADTLRGAARLIAMSSSCACQWGLAFEQQIAALGVTEAVADLMAITGNIDNPGGNALYRCAYLIEKRYGLGDEYIDPEVYAKKLIP…	1841863
A0A842JJZ4	Molybdopterin-dependent oxidoreductase	H7313_09195	Gordonibacter massiliensis	770	MSEEFESLALEGEALRSESAQVPRTQDDPKGRVCTWEENGYTVHRTNARTGPGCHDNCGVLLYVKDGVLEKIEGDPENPFNQGRLCPRCLAVKEMLYHEDRLKYPMKRPKEDRGKNTFQRCTWDEAYDIIEREMRAVIDRYGEEAIWVTQGTGRDINGYGPLMAQYFGTPNYGTGFLSGIACYGPRIFSTALKSGGLFVCDYSQFFPDRYDDPRWEASEYILIWGNNPVVANSDGMLGHWIVESMKRGSKLIVMDPTLTWLAGKADVWFQLRPGTDAALALALCNQIIADDLYDHEFVSCWCYGFEEFSEHVKDYPVSFAAETCGVPESLIVEAARKIGSAKSACLQWGVAMDHTSEGFITGMACFDLMALTGNFENPGGMLLSEPCFGMSVTSSPRGD…	1841863
A0A842JCN9	Molybdopterin-dependent oxidoreductase	H7313_10110	Gordonibacter massiliensis	770	MAYGKQWQTVMEDGTVVTRSNTWSPPGSHPVGYGVKVVTKDGELIRVEGDDDNPITTGRVNAMNLALREYTYAPSRIIHPMKRDPQDRGKDKWVQTTWDEALDTICDKVRYFQNTYGPESIVCFGGTGREACIFYYALTFSVLQSPNCCYTQSGWSCYGPRCSIADYVLGAGYPELDYAGHLPGSYQDPRYTVPKWIVVWGKEPLPSNGDGFFGHCLVDLMKLGTKIISIDPRITWVGAHDGNINLQVRPQTDTALALAIMNLMFENEEYDQEFAEKWIYGLDDMKARAAEYPVDKVAEITGVDAEDIKRVAHIIGTERPIGWAWGLAFDQNKNGVQLSQAFIVLAALAGSIDRPGGLTLGPPSALLGKWRMEQRGAMDDEVWSKRIGAAAWPGLSTGM…	1841863
A0A842JM10	Molybdopterin-dependent oxidoreductase	H7313_12745	Gordonibacter massiliensis	745	MEERDYRFIEHERPYTYRDGDLTVTRGSAWSGPGCHLGCGVLLYTNDEGDLVKVEGDPENPFNEGRLCVRCLDLPEMVHNPKRLTHPLRRAKEDRGKDRWERIGWDEALDLVAAELSKVKDEYGPESVIFSCGTGRDIAPYITRLCWSFGSPNFVNIFSGNACYLPRVAGCIATTGAFWVADCAQQFPDRYDNPAWQLPETMFIWGNYPLIANSDGFFGHWVVDLMKRGMKIVMIDPKVTWLSAKAEVHLPVRPGTDAALALAMMNVIVNEDLYDHDFVDRWCYGFEELREHVQPFTPEYAETTTWVPAERIRKAARILAASKPATLQWGVAVDMTKEALPAGQAIMALFQVTGNVEVPGGIIVPPEILNYGGGWGFELLGDEQNEKRLGLDKYSLFRL…	1841863
A0A842JIA1	Molybdopterin-dependent oxidoreductase	H7313_12805	Gordonibacter massiliensis	792	MVENAVAEKDRDEIGTSKEENQFNFGAGKKQEVDPRWKHPGEWQYEEDGMIVTRTSVWSAPGCHEGCGVLVYSDKETGKFIKCEGDPDDPYNRGALCPRCLAFKQVEFHPDRILYPMKRAGERGEGKWERITWDEALETCYKEFRRIAMTYGGDSIHALRGTARDNQWQVGRMVNTFGSPNEYGFLSGTACYLPRLSLMIMTYGGMLIADFSQFSALRYDDPEWVCPECTIVWGCNPTISNPDFFMGHWVTDAMKLGCKLISVEPRVTWLAAHADIHLQLRPGTDTGLALGMIKVIIDEDLYDHDFVDRWTYGFDQLAERARELSLDQVEEMTWVPKEKIVAAARLFATSKPANVVWGLAVDMQSQGTPCAAAIAALWTITGNLDVPGGMCYTASPMGV…	1841863
A0A842JDZ8	Molybdopterin-dependent oxidoreductase	H7313_12915	Gordonibacter massiliensis	749	MRVDGYRLVEHDKPFRYDEDGLHVTRTSAWSGPGCHIGCGVLLHTDDDGRLVKVEGDPENPFNGGRLCNRCLALTEVVYNPDRVVTPLVRDRAHRGEDAWRQATWDEAFEMICERFEGIKTRYGAWSIPFVQGTGRDIAPWITRLAWSFGSPNYMFNMSGMACYLPRVAGCAATTGSFWVGDFSQQFPDRYDNPAWEPPAYIMVWGNNPLVANSDGFYGHWMVDVMRRGSKLIVVDPRLTWLAYRAEHWLQIRPGTDAALALGMIDVIVREDLYDHDFVDQWCYGFEELAAAAAAYPVDKVAEITWIPEEKIRAAARAWATGGSGVLQWGLAVDTTKESLPAAHAIGALWQICGFCEKPGCMIVPPEILAYSGGFGRELVTEEMDAHRIGLDKYALLKF…	1841863
A0A842JKL8	Molybdopterin-dependent oxidoreductase	H7313_13080	Gordonibacter massiliensis	779	MLTNELEGVNKDVYKTDWQWQEGEYTVTRTNMWTAPGCHNGCSVLYYTKDGKVEKIEGDPLSPYNQGRLCMRCLDVVETFYHPDRLKYPLKRVGERGENKWERITWDEAYDDIAEHVRAIWEDYGPESIVSMQGTGRNICWQTPYLSYAAFGSPNFVLGFLSGDACYLPRTTIGHCFMGDFFVADCSQHLEKRFADPEYVFPDYMLICGNNALVSNGDGFFGHWIVDVMKEGGTKLIVLDPSCTWLASKAEHWLQVRPGTDAAVVISMLGVIIEEDLYDHDFVENWCYGFDELAERCKDYPPEKAAEIAGIDAEDIRAAARAYASGNPSTIQWGLKVDQTVCGIPLAQALLSLGAICGDIDVPGGMMIPRCAYDIPDSYGCGMWNLSDEMLGKMLGVDT…	1841863
A0A842JGY1	Molybdopterin-dependent oxidoreductase	H7313_13185	Gordonibacter massiliensis	788	MINEYNHDLYKTDWRWYEDGYEVTRTSVWTGPGCHNGCGVLTYVKDGKLEKIEGDPNFGYNQGRLCLRCLNMVENIYNNDRLKWPLLRDGEKGENKWKRITWEEAFDWLEDTYKKICKTIHDDYNGIGPEGIVALSGTGRNAMWHGAMCLRAVFGSPNMSFGFLSADSCYQPRMTANLMKDGDCWILDASQLHPDRYDNPEWKCPEVVIVWGNEPLASNGDGFVGHWLVDLMRMGTKLIVIDPALTWLASKAEVWIQVRPGTDCALAMGMLRVIVDEDLYDHDFVENWCYGFDELVERLQEYPTDKVAEICWIPEQQIYDAARLFAAAKPGAIQWGLAIDMQISAMEASFAISDITALCGNLDVPGGNVLVRYAYNSSKKYGCGLEFISPEMLDRRIGT…	1841863
A0A842JDQ9	Molybdopterin-dependent oxidoreductase	H7313_13725	Gordonibacter massiliensis	800	MADSAEASVQEHWSETNGKKYRRGSRLPKKTDTRPPVPAAETPKVPWTWEEDGMTVIRGTARSAPGCHNVCGILSYVKDGKLVKVEGDPEDPYNQGRLCSRCLCIPDYVYHEDRLLHPMKRDRADRGKDKFVEISWDEAYEIITREFKRVVDTYGADKIAMCQGTGRDIHQVTRLNACVGSPNEGVPYFAGNSCYLPRIASMACMLGGACVMDCSQFLPKRYDDPRYTVPEYCIVWGHQPFYSNADGFYGHWITDLMKRGMKVAVVDPQLTWLAARAGEDWLRVRPGGDGALAMAMLKVICDEKLYDQEFCDKWVYGLEAVCERVAEMDLDDLCEKAWVSKDDVQRVARTYATSHPAAIQWGVALDQQTGGQQAAHAITAMWCITGNLDIPGGNVMGDA…	1841863
A0A842JN14	Molybdopterin-dependent oxidoreductase	H7313_15010	Gordonibacter massiliensis	776	MYTGGDVPWQWEEDGMVCTRSAAWSAPGCHDGCGVVIYTDKETGKFVKVEGDEENPYYQGRLCSRCLDVAEAIYHPDRLLYPMIRDRKDRGKADAFKRISWDEAYDTIDREFTKIREESGGKSIIFASGTGRVTPPINARLGYAFGSIQYSYFLSGNACYVPRVAASNTIMGCYTCPDFSMQFPDRYDNPEWVAPKNIFVWGNNPLVANADGNLGHWVVDCMKRGSQLIVVDPRATWLGTKADLWLQIRPGTDSMLALAMGKYIIENDLYDHEFVESWCYGFEEYYEACKPYDLDTASEITWLSKEDIVEAAERMAQKPSCVQWGLAIDMNLQCINASQAVVNLWSITGQIDIPGGMITVHDPYNTEVWLPPDPKEVFTPEEEKQRIGSVYEMITNSGM…	1841863
F0HKL2	Tat pathway signal sequence domain protein	HMPREF9404_3138	Eggerthella sp. HGA1	964	MGELLMTRRAFAKVMAVTAAAAGFTGAQSALADTEPAASSGEVKRIRSACRGCGKMECGVWVTVQDGRVVKTEGDESAFQSAGNHCAKGQASLQAAYHPDRLMYPLKRTNPKGQEPGWVRISWDEAYRSTVEAIHKNQEKYGNETCFFMGGTSRIWAMGPYGALKQCFGSPNGIQANEICKGPRFYATKLNDSNAYSWMEVVGRPRVYVQWGGASELSNYDDSCRTTVDVATRADKHILVDPRQTNLGKEADIWVNLRPGTDGAVANCWANVIIENELYDDLYVRKWMNAPMLVVEDESFEPTPSSSSAQTAKVRTRLLKESDLVEGGADTRFMVLNEITNELSWYDAGGDNPGWEGEDWVPATEGKEAHQPGLDLTGQTQGFVLDYVPFPDGLLPALH…	910311
F0HKL6	Tat pathway signal sequence domain protein	HMPREF9404_3142	Eggerthella sp. HGA1	1002	MGKTTVTRRAFAQLAAATGAIAAMGVGTRPAVALTDGNSGTAGERGIKKIRSCCRGCGKVECGVWVYIQDGKVVRTEGDETCFNTMGNHCSKGQASIQAAYHPDRIKFPMKRTNPKGSEDPGWVRISWDEAYRTIADNIMQLREKYGPESLFTWCGTGRQWCMQSDAGMALELFGTPNIIAAYQVCKGPRHFSSRLDNVQAWSWSEVINHSTKYVQWATDPSVSNYDDSSRLVIDVAREAEAFIVVDPRLSNLGRTAKYWLNLRPGTDNAMALGWCHIILKHDLVDWQFVKRWSNASFIVVPDMDPSGYTEAVQNTKSPYEYRTRLLTEADIDPSMVDWEIEGEGNPKRYLVYDQINRRWTYWQADPEDAHWEGETWTKQTSGFTQDVSRLRDDESKVA…	910311
F0HKM0	Tat pathway signal sequence domain protein	HMPREF9404_3146	Eggerthella sp. HGA1	952	MANTTQRRSFGTMSRRSFMRLAGVTSAALALTSATAPAALAEEHDSGTVASSDGVQRIRTMCRGCGKMECGVWVTVENGRAIKIEGDESSFASSGNSCSKSQASLQACYHPDRLAYPMKRTNPKGDDDPGWVRISWDEALAEAGTKLNEIKEQRGGNSMFSMCGTSRIYCMASALGMQGILNTANTHQAYQICKGPRHVATGMVSARAYSWMATVDRPSVFVQWGGASELSNYDDSCRTTVDAAVKADKHIIVDPRQTNLGKEADIWNPLRPGTDGAVGLGWLNVIMENNLYDELWVKRWTNGPFLVCEDIEPSGWQQMGAGGPEEIKTRLLKESDVQEDGSPKRFMVYDQLNQRLTYFDADTGYWEGEQPRTLTGKEARQKHLAPGVTQGWVPDPTGF…	910311
F0HKM7	Tat pathway signal sequence domain protein	HMPREF9404_3153	Eggerthella sp. HGA1	1032	MGKLNLTRRAFTKLTAVTGAALACAAAVAPNAALAEDAGAAARGDDVKRVRTCCRGCGKMECGVWVTVQNGRAIKVEGDQSSFQSSGNCCGKSQSSIQAAYHPDRIYHPMKRTNPKGEDPGWQRITWDEAMEIVGTKFNELMDRYGGQCIFNMAGTSRQWVYGPYAFYKWLFDTPNAHVASEICKGPRRLMGWISSVDGAPWMALRDGPRVYVQWGTAPENSNYDDSCRNLVDKMTEADVHICIDPRLSGSGKEADYWLNLRPGSDGALALCWQHLVIKNDLVDWEFVKRWTNSSFLVVEDREPTGGRYIDLSTPLNNAGIPADVVGTKLKTRLLKESDVVEGGSPRKFYAWNKLANDGAGGLVMWDVDTTQWEGCNHVAPTRDQMEVVYKGTSQEGYL…	910311
F0HKN2	Tat pathway signal sequence domain protein	HMPREF9404_3158	Eggerthella sp. HGA1	999	MCAETLFPYLRVAFHTEGRCDLLNGVVVGRVENKEEGMGKLHMSRRDFVKVSVVTGAAFGISALAEPSLAVADDAVDKPVGGDIKRIRTGCRGCGKMECGVIAVVQNGRVVRMEGDPTAFQSMGNCCTKSQAAIQAAYHPDRLHYPMKRTNDKESDDPGWVRISWDEAMTTIVSKFDELQARYGGESLFGMCGTSRVWCMFGASNGMYLWDSPNIVQAWQICKGPRHFATLMCSSFADSWMETVAHPDVYVAWGGASEMSNYDDSCRTTVDVATRSTTHICVDPRETNMGKEADFQLHLRPGTDGAMALAWTNVIIENNLYDELFTKKWTNGPFLVCEDMEPTGWTEASPIVMTPFELKTHLLKESDLLEDGSPKRFMVWDNLAGRLTYFDSETGFWEG…	910311
F0HKQ7	Tat pathway signal sequence domain protein	HMPREF9404_3183	Eggerthella sp. HGA1	1017	MGNLTMSRRTFVKTAAITGAAAAAFGASTHTALAEETYSSVSGNDTVAVKTCCRGCGKMECGVKVIVQNGRAIRVEGDEGAFQSMGNCCTKSQSSIQAAYHPDRLHYPMKRTNPKGEEPGWQRISWDEAMQSIVDNFMDIKAKHGGEAIACQVGTSRIWCMHSESILKNMLETPNNVEAWQICKGPRHFATTMVSQFAMSWMETITRPKVYVQWGGASELSNYDDSCRTTVDVASRADVHISVDPRMANMGKEADYWQHLRPGTDGALALAWTNVIIEKKLYDDLYVKKWTNAPFLVCEDMEPSGFPTVRTDGSYWDVKTALLKESDIKEGGSPYKFLVYDNNWEKLKAEGIEHEYGAFTWFNADQEGVIDETGGFWEGENYDSEKARQGREAAQDNLL…	910311
F0HMP5	Molybdopterin dinucleotide binding domain	HMPREF9404_4727	Eggerthella sp. HGA1	1177	MAAAATTVGFAATPSTALAEGEDASAGEIKRIRSCCRACGKVECGVWVTVQDNKVIKVEGDESNAHSRGHCCAKSQSSMLALYHPDRLRYCMKRTNPKGEDDPGWVRITLAEAFDEAGAKFKEIVEKYGGEANFAMGGTSRVWAQPPYGTLKSIFPTPNAHLAYEICKGPRHFGGILTDEIGSPWMEVEQGPLVYVQWGTASEYSNYDSTNRTVVDCSQRAYKHILVDPRMTPLGKEADVWLPLRVGTDLCLSLGWLKWILDNEAYDDAFVRRWTNAPFLWNPEKDGRTAKGWFMEMNGGIDMESRILTEADCDPEWIGQYWDYEGRYQRFICWDENNNKPTYWDAEACQWEGEKHKIPTTGTWIEHPYKPIIADAWLPDPSKFADPADAQYDAYWDEG…	910311
A0A143WZ77	Perchlorate reductase subunit alpha (EC 1.97.1.-)	pcrA_1 BN3658_00466	Coriobacteriaceae bacterium CHKCI002	1005	MGKLMMTRRAFAKAAAVSGAAIALGTGTTSALAETTEAAKTQSADSQGVKKVRSCCRGCGKVECGVWVYVQDGKVIRTEGDEECFLTMGNHCSKGQASIQAAYHPDRIKYPMKRTNPKGSEDPGWVRISWDEAYQTIADNIMQIRDKYGPESLFTWCGTGRQWCMQSDAGMALELFGTPNIIAAYQVCKGPRHFASRLDNVQAYSWSEVINHSNVFVQWATDQSISNYDDASRTVVDVARQADTFISVDPRETNLGRKAKYWLNLRPGTDNAMALGWCKVILDHDLQDDLFIKRWTNAPFIVVPDMEPTGYEEQVQNGGGAKPYDYRTRLLTEADIDPSMVDWEVEGDGNPLRYLVYDQLNGRWTYWQADPADAHWEGETWAKQTSGFTQDVSRMRDDA…	1780377
A0A6N3C916	Perchlorate reductase subunit alpha (EC 1.97.1.-)	pcrA_1 ELLFYP107_00051	Eggerthella lenta (Eubacterium lentum)	984	MMGKLTLTRRSFSKLAMATAAAAAVSLPNASSAFAEGEGASTQAEVKHIRSSCRGCGKMECGVWVTVQDGKVVKIEGDESCPSNRGHSCSKSQASMQAAYHPDRLTYPMKRTNPKGEDPGWVRISWDEAMSTCAEKFQELMDKYGGESLVCFGGTSRVWCMGAYGDLKVLLDTPNGFLGYQICKGPRHMAEIMTDDMGSNWMETVMQPKVYVQWGTAVEYSNYDDSCRTVVDASQCSDSHILIDPRQGALGKEADYWLNIRPGTDAYIALAWTNIVIERRLYDDLYVKRWTNAPFLLSEDVEPSGGYVMEGGGGIHLSTRLLKESDIKEGGSYKRFMVWDSLAGTDDDHPLHQNDPTGHLTYFDADTCEWEGETYRKPTTGFMVEQPDRSSGTSTAWFP…	84112
A0A143WZR2	Perchlorate reductase subunit alpha (EC 1.97.1.-)	pcrA_2 BN3658_00471	Coriobacteriaceae bacterium CHKCI002	989	MGRLSMTRRTFAKVAAVTAAALGATATAGQALAEQSDAASASAGEVKRIRSCCRGCGKMECGVWVTVQDGKVVKTEGDESAFQSAGNHCAKGQASLQAAYHPDRLRYPLKRTRPKGEDPAWERITWDEAYQLTADGIHANQEKYGKETCIFMGGTSRIWSMAPYGAFKQCFGSPNGIQANEICKGPRFYATTLNASNAYSWMEVVGRPRVFVQWGGASELSNYDDSCRMTVEVATRADKHIIVDPRQTNLGKEADIWVNLRPGTDGAVANCWAQVIIENDLIDDLYVRKWMNAPMLVVEEESFQPTPCSSAEQSASIVTRLLKESDIKEGGSDGRFMVINELTGNLSYYDTTADNPGWEGEDWTPATEGFVPQQAGLDEAGQEQGFVLDYVPFPDGLYP…	1780377
A0A143X879	Perchlorate reductase subunit alpha (EC 1.97.1.-)	pcrA_4 BN3658_01647	Coriobacteriaceae bacterium CHKCI002	1017	MGNLTMSRRTFVKTAAITGAAAAAFGASTHTALAEETYPVVSGQDTVAVKTCCRGCGKMECGVKVIVQNGRAIRVEGDEGAFQSMGNCCTKSQSSIQAAYHPDRLHYPMKRTNPKGEEPGWQRISWDEAMQTVIDNFMEIKAKHGGEAIACQVGTSRIWCMHSESILKNMLETPNNVEAWQICKGPRHFATTMVSQFAMSWMETICRPKVYVQWGGASELSNYDDSCRTTVDVASRADVHISVDPRMANMGKEADYWQHLRPGTDAALGLAWTNVIIEKKLYDELYTKKWTNAPFLVCEDMEPSGFPTVRTDGSYWDVKTLLLKESDIKEGGNPYKFLVYDNNWEALKEQGIEHEYGAFTWFNADQEGNIDDTGGFWEGENYDSEKAREGREAAQDNLL…	1780377
A0A143XAB6	Perchlorate reductase subunit alpha (EC 1.97.1.-)	pcrA_6 BN3658_02097	Coriobacteriaceae bacterium CHKCI002	1036	MGRLNLSRRTFAKLAAATGAALACSAAAPNAALAEDAGAAARGGEVKRVRTCCRGCGKMECGVWVTVQDGRAVKVEGDQSSFQSSGNCCGKSQSSIQAAYHPDRIYHPMKRTNPKGEDPGWVRISWDEAMQTIGEKFNEIMERYGGQAIFNMCGTSRQWVYAPYCFYKWLFDTPNAHLASEICKGPRRLMGWISSVDGAPWMALRDGPRVYVQWGTAPENSNYDDSCRNLVDKMTEADVHICIDPRLSGSGKEADYWLNLRPGSDGALALCWQHVIIEHDLVDWEFVKRWTNASFLVVEDMEPTGGRYFELSSPMAGSTAGSPAPPADIAGTKLKTRLLKESDVVEGGSPRRFYAWNKLANDGAGGLVYWDTDATQWEGCNHVAPTRDRMEVVYEGTSQ…	1780377
A0A143XAR7	Polysulfide reductase chain A	psrA_4 BN3658_02183	Coriobacteriaceae bacterium CHKCI002	1254	MAKLTLTRRSFLKAAAVAGAASTVGFAATPSTALAEGEDESAGEIKRIRSCCRACGKVECGVWVTVQDNKVIKVEGDESNAHSRGHCCAKSQSSMLALYHPDRLRYCMKRTNPKGEDDPGWVRITLAEAFDEAGAKLNEIVEKYGGEANFAMGGTSRVWAQPPYGTLKSIFPTPNAHLAYEICKGPRHFAGILTDEIGSPWMEVEQGPLVYVQWGTAAEYSNYDSTNRTVVDCSQRAYKHILVDPRMTPLGKEADLWLPLRVGTDLCLSLTWLKWIIDNEAYDDLFVRRWTNAPFLWNPEEGGRTAKGWFMEMNGGVDMESRILTEADLDREWVSQWWEPADPQYSYRRFICWDENNNKPTYWDAEACQWEGEKHKIPTTGTWIEHPYKPIIADAWLPD…	1780377
A0A1H8RUQ6	Tat (Twin-arginine translocation) pathway signal sequence	SAMN02910314_00916	Denitrobacterium detoxificans	1189	MAQLTMSRRGFMKTLAITGAAAALSSSAVEPMQALAETTNTSTGELKHVRTCCRACGKVECGVWVTVQDGKAIKVEGDESAPQSRGHCCAKSQSSMQAAYHPDRLRYPVKRTNPKGSDDPGWVRITLDEAFELAGAGLGECVDKYGGQSIFVMCGTSRVWSLGPYQGMKQLFGTPNAHLAYQVCKGPRHWGGIMTDEMGSPWMEVEAEPKVYLQWGTAVEYSNYDTTNRTISDVAPHAKYHIDVDPRVTPLGKEADVWLPLRPGTDGALALGWFNWIIENEAYDDTMVRRWSNAPFLYCDDKPWLTDGWLVEGNGGIDMRTKLITEADIKEGGKYSRFMVWDENNNRLTYWDAEEGKWEGETHKVPITGSFISHPLTGLVADGWLPDPSVWCDPADSQF…	79604
C7N3T0	Anaerobic dehydrogenase, typically selenocysteine-containing	Shel_06120	Slackia heliotrinireducens (strain ATCC 29202 / DSM 20476 / NCTC 11029 / RHS 1) (Peptococcus heliotrinreducens)	1003	MLDSTLSRRSFFKIAAATAGAALVASEVEATMFENPELAHAEEEIDVKVIHSTCRGCGKMECGNLITVQNGRVVHIEGDHRAVASRGNLCVKGRAATQALYHPDRIRYPLIRTTPKGEDPKWKRVSHDEAIQYMADGFNSVIEKYGQHSIKCLHGTGRITTYATEAYPTYLIQTANTGSPAGVICKGPRLSAAAMICFPGAHWCNLIDGQKVNFQWGTNQEVSNYDNSCRVTVDEHVKAETTIQVGPRMQNLGKEADIWIDLRPGTDDAVALGLLHQAVFNENCHPDMMFVKKWTNAPFLYCEDIEPSGWTWSKWGEPEGKQEMGSYPLDIRTRIVKESDLVEGGSVRKMAYWDTKSDSLQFFDTEKCLWEGQTEYQYPDLEKDCVEYKGGILATDPGF…	471855
C7N723	Anaerobic dehydrogenase, typically selenocysteine-containing	Shel_16890	Slackia heliotrinireducens (strain ATCC 29202 / DSM 20476 / NCTC 11029 / RHS 1) (Peptococcus heliotrinreducens)	1018	MGKLNMTRRSFVKSVAASAAAAALVGSAAPITALAENENAATTESTVTRIRSCCRGCGKVECGVWVYVQDGKVIRSEGDPDCYLTMGNHCAKGQASIQAAYHPDRIKYPMKRTNPKGDDDPGWVRISWDEAYQTIADNILEITEKYGRESTFSWCGTGRQWCMQSDAGMALLLFGSPNIVAAYQVCKGPRHFSSRIDNMQAWSWSEVINHSTKFVQWATEQSQSNYDDAARTVVDVARCADAFISIDPRQTNLGRTAKYWLPIRPGTDSALALGWCHLILENDLCDYQFIKRWSNAPFIVVPDMDATGYTEAVLNGGYPYTYQTRLLTEADIDPEMVDWEIEGDGDPQRYLVYDQLNERWTYWQAHPEVGGAHWEGEDWQRPDISEAWDQDLSRLRDDE…	471855
C7N162	Anaerobic dehydrogenase, typically selenocysteine-containing	Shel_22740	Slackia heliotrinireducens (strain ATCC 29202 / DSM 20476 / NCTC 11029 / RHS 1) (Peptococcus heliotrinreducens)	1053	MGKLTMTRRSFAKLSAMTIAAAAVAESVVPAAVLADDAAADESAGEIKRIRSCCRGCGKMECGVWVTVQNGRVIKTEGDQSSFQSSGNHCSKGQASIQACYHPARMYHPMKRTNPKGEDPGWVRISWEEAMDTIGEKFNEAINQYGGQTCFGMCGTSRQWVYGPYAFYKWLFDSPNAHVASSICKGPRRLMGWLTSIDGAPWFALRDGPRVYVQWGTAPENSNYDDSCRNIVDKMTEADVHICIDPRLSGSGKEADYWLNLEPATDGALALCWQHIILEHDLVDWEFVKRWTNAPILVVEDMEPTGGRYFTLSTALTVAPADLLGEKLKTRLLKESDLVEGGSCRKFMAWNKKANDGKGGLTYWDTDATQWEGCHHTAPTRDQMEVIYEGTSQEGYLPP…	471855
C7N3L0	Anaerobic dehydrogenase, typically selenocysteine-containing	Shel_27350	Slackia heliotrinireducens (strain ATCC 29202 / DSM 20476 / NCTC 11029 / RHS 1) (Peptococcus heliotrinreducens)	1023	MGDLTMSRRSFVKTAAITGAAVAAFGTSTQSALADQTYPEVSGQDTVEVKTCCRGCGKMECGVKVIVQNGRAIRIEGDEGAWQSMGNCCTKSQSSIQAAYHPDRLHYPMKRTNPKGEEPGWVRISWDEAMETIIKNFAEITEKYGAESIACQVGTSRVWCMHSESILKNLLGTPNNIEAWQICKGPRHFATTMVSQFALSWMETIGRPRVYVQWAGASELSNYDTSCRTTVDCASRADYHISVDPRMANMGKEADYWQCLRPGTDGALALAWTNVIIENKLYDELYVKKWTNAPFLVCEDFDEEWMLENGFPTVRTDGSYWDVKTHLVKESDIKEGGSPFKFLVYDNNWEALKEQGVEHEYGAFTWFNADQEARIDNTGGFWEGENYSTTKAYEGHEAQ…	471855

## Sheet: Supplementary Table 5
Amino acid identity%	Dadh	Cadh	eCadh	El Hcdh	El Vadh	(–)-Eldh1	(–)-Eldh2	(+)-Eddh	(–)-Eddh	(+)-Eldh1	(+)-Eldh2	Dodh	Gs Vadh	Gp Hcdh
Dadh		50.5	49.2	34.4	37.5	42.3	58.2	42.3	21.4	21.2	21.7	20.4	20.5	20.4
Cadh	50.5		51.3	38.6	42.3	44.5	56.7	43.6	22.8	22.1	22.4	22.1	21.2	20.8
eCadh	49.2	51.3		37.2	41.3	43.6	51.5	42.2	20.8	21.7	21	18.9	20.8	19.2
El Hcdh	34.4	38.6	37.2		59	35	35.9	36.1	16.5	17.9	18.8	15.9	17.4	15.6
El Vadh	37.5	42.3	41.3	59		37.8	41	40.9	18.3	19.9	20.8	17.6	20.1	17.6
(–)-Eldh1	42.3	44.5	43.6	35	37.8		45.9	40.1	19.9	20.5	20.1	19.6	20.9	19
(–)-Eldh2	58.2	56.7	51.5	35.9	41	45.9		44.7	23.3	22.6	22.4	22	21.6	22.5
(+)-Eddh	42.3	43.6	42.2	36.1	40.9	40.1	44.7		19	19.3	20.2	17.9	18.7	17.9
(–)-Eddh	21.4	22.8	20.8	16.5	18.3	19.9	23.3	19		51.5	52	44.3	35.7	33.4
(+)-Eldh1	21.2	22.1	21.7	17.9	19.9	20.5	22.6	19.3	51.5		74	47.4	38.1	34.7
(+)-Eldh2	21.7	22.4	21	18.8	20.8	20.1	22.4	20.2	52	74		47.8	38.2	35
Dodh	20.4	22.1	18.9	15.9	17.6	19.6	22	17.9	44.3	47.4	47.8		34.9	33.7
Gs Vadh	20.5	21.2	20.8	17.4	20.1	20.9	21.6	18.7	35.7	38.1	38.2	34.9		41
Gp Hcdh	20.4	20.8	19.2	15.6	17.6	19	22.5	17.9	33.4	34.7	35	33.7	41
